# Supplementary material for: HDAC6 deacetylates ENKD1 to regulate mitotic spindle behavior and corneal epithelial homeostasis
Source: EMBO Rep. 2025 Mar 28;26(10):2597–621. doi: 10.1038/s44319-025-00438-0 (PMC12116779; doi:10.1038/s44319-025-00438-0)
Supplement: Supplementary file 3 — Source data Fig. 1 [file 44319_2025_438_MOESM3_ESM.zip]

Archive with 35 entries (21 files):
- SD figure 1/Fig. 1C/
- SD figure 1/Fig. 1C/Fig. 1C.xlsx
- SD figure 1/Fig. 1D/
- SD figure 1/Fig. 1D/BK.jpg
- SD figure 1/Fig. 1D/Healthy.jpg
- SD figure 1/Fig. 1E/
- SD figure 1/Fig. 1E/BK.png
- SD figure 1/Fig. 1E/Healthy.png
- SD figure 1/Fig. 1F/
- SD figure 1/Fig. 1F/Fig. 1F.png
- SD figure 1/Fig. 1G/
- SD figure 1/Fig. 1G/Fig. 1G.xlsx
- SD figure 1/Fig. 1H/
- SD figure 1/Fig. 1H/Fig. 1H.png
- SD figure 1/Fig. 1I/
- SD figure 1/Fig. 1I/GFP.png
- SD figure 1/Fig. 1I/HDAC6.png
- SD figure 1/Fig. 1J/
- SD figure 1/Fig. 1J/Fig. 1J.xlsx
- SD figure 1/Fig. 1K/
- SD figure 1/Fig. 1K/GFP.tif
- SD figure 1/Fig. 1K/GFP-HDAC6.tif
- SD figure 1/Fig. 1L/
- SD figure 1/Fig. 1L/Fig. 1L.xlsx
- SD figure 1/Fig. 1M/
- SD figure 1/Fig. 1M/GFP.tif
- SD figure 1/Fig. 1M/GFP-HDAC6.tif
- SD figure 1/Fig. 1N/
- SD figure 1/Fig. 1N/GFP.tif
- SD figure 1/Fig. 1N/GFP-HDAC6.tif
- SD figure 1/Fig. 1P/
- SD figure 1/Fig. 1P/GFP.png
- SD figure 1/Fig. 1P/GFP-HDAC6.png
- SD figure 1/Fig. 1R/
- SD figure 1/Fig. 1R/Fig. 1R.xlsx
