# Supplementary material for: HDAC6 deacetylates ENKD1 to regulate mitotic spindle behavior and corneal epithelial homeostasis
Source: EMBO Rep. 2025 Mar 28;26(10):2597–621. doi: 10.1038/s44319-025-00438-0 (PMC12116779; doi:10.1038/s44319-025-00438-0)
Supplement: Supplementary file 3 — Source data Fig. 1 [file 44319_2025_438_MOESM3_ESM.zip › SD figure 1/Fig. 1C/Fig. 1C.xlsx]

## Sheet: Sheet1
Fig. 1C
	Control_S3	Control_S5	Control_S7	Keratoconus_S1	Keratoconus_S2	Keratoconus_S4	Viral_S1	Viral_S2	Viral_S5	Bacterial_fungal_S2	Bacterial_fungal_S3	Bacterial_fungal_S5
HDAC6	41.5744	64.5023	55.4435	140.358	112.938	114.377	98.1614	90.1817	137.068	137.38	103.771	96.5574
CCDC85B	91.8595	47.8076	46.0181	152.795	186.975	181.097	161.628	111.347	454.718	274.761	123.128	146.89
UBR4	3.95946	3.79425	1.10887	31.0921	31.3717	28.5943	30.4639	39.5695	93.5543	68.6902	3.22605	56.4963
TAF1D	18.2135	15.9359	22.7318	63.0724	56.4691	43.2581	63.4664	60.7346	60.9191	151.118	37.6372	89.3669
IFT20	0	0.75885	0.554435	16.8785	22.5876	10.2646	9.30841	16.564	32.6352	13.738	28.4968	13.3537
CCDC88B	19.7973	22.7655	17.1875	56.854	69.0178	74.7852	80.3908	141.714	36.9866	68.6902	202.166	170.516
CDK10	50.2852	59.1903	60.9878	140.358	112.938	118.043	121.009	113.187	174.055	123.642	146.785	132.51
STARD10	62.1636	62.9846	48.7903	193.659	165.643	159.102	165.859	133.432	193.636	261.023	162.378	120.183
SLC26A6	36.0311	22.7655	24.9496	64.8491	86.586	50.59	71.9286	69.9368	91.3786	82.4282	74.7368	90.3941
GPR157	67.7068	66.7788	47.127	142.135	210.818	122.442	121.856	106.746	271.96	96.1663	270.988	172.571
