# Supplementary material for: HDAC6 deacetylates ENKD1 to regulate mitotic spindle behavior and corneal epithelial homeostasis
Source: EMBO Rep. 2025 Mar 28;26(10):2597–621. doi: 10.1038/s44319-025-00438-0 (PMC12116779; doi:10.1038/s44319-025-00438-0)
Supplement: Supplementary file 3 — Source data Fig. 1 [file 44319_2025_438_MOESM3_ESM.zip › SD figure 1/Fig. 1G/Fig. 1G.xlsx]

## Sheet: Sheet1
Fig. 1G Relative HDAC6 protein level
	Healthy	BK
	1	6.15455
	0.95	4.68227
	1.05	6.00013
