# Supplementary material for: HDAC6 deacetylates ENKD1 to regulate mitotic spindle behavior and corneal epithelial homeostasis
Source: EMBO Rep. 2025 Mar 28;26(10):2597–621. doi: 10.1038/s44319-025-00438-0 (PMC12116779; doi:10.1038/s44319-025-00438-0)
Supplement: Supplementary file 3 — Source data Fig. 1 [file 44319_2025_438_MOESM3_ESM.zip › SD figure 1/Fig. 1J/Fig. 1J.xlsx]

## Sheet: Sheet1
Fig. 1J Epithelium thickness (μm)
	GFP	GFP-HDAC6
1 st	34.5	40.8
	33.4	39.6
	33.7	38
	33.1	40.7
	35.9	41.9
	34.6	39.9
	33.8	39.3
	34.9	42
	33.4	37.3
	38	40.6
2 nd	33.3	39.6
	36.5	41.6
	33.9	37.9
	34.5	38.2
	35.8	39.3
	35.4	39.4
	34	43.1
	34.6	40.2
	33.6	43.2
	32.1	44.2
3 rd	30.9	45.5
	28.9	40.9
	37.8	44.9
	38.5	41.8
	35.5	38.6
	33.2	49.8
	34.3	48.9
	37.5	44.7
	33.7	47.2
	38.1	43.8
