# Supplementary material for: HDAC6 deacetylates ENKD1 to regulate mitotic spindle behavior and corneal epithelial homeostasis
Source: EMBO Rep. 2025 Mar 28;26(10):2597–621. doi: 10.1038/s44319-025-00438-0 (PMC12116779; doi:10.1038/s44319-025-00438-0)
Supplement: Supplementary file 3 — Source data Fig. 1 [file 44319_2025_438_MOESM3_ESM.zip › SD figure 1/Fig. 1R/Fig. 1R.xlsx]

## Sheet: Sheet1
Fig. 1R Misoriented cells (%)
	GFP			GFP-HDAC6
	total images	misoriented images		total images	misoriented images
1 st	9	2	0.222222	9	5	0.555556
2 nd	9	4	0.444444	9	8	0.888889
3 rd	9	3	0.333333	9	8	0.888889
