# Supplementary material for: HDAC6 deacetylates ENKD1 to regulate mitotic spindle behavior and corneal epithelial homeostasis
Source: EMBO Rep. 2025 Mar 28;26(10):2597–621. doi: 10.1038/s44319-025-00438-0 (PMC12116779; doi:10.1038/s44319-025-00438-0)
Supplement: Supplementary file 4 — Source data Fig. 2 [file 44319_2025_438_MOESM4_ESM.zip]

Archive with 73 entries (58 files):
- SD figure 2/Fig. 2A/
- SD figure 2/Fig. 2A/Fig. 2A.png
- SD figure 2/Fig. 2C/
- SD figure 2/Fig. 2C/HA.wmv
- SD figure 2/Fig. 2C/HA-HDAC6.mp4
- SD figure 2/Fig. 2D/
- SD figure 2/Fig. 2D/Fig. 2D.xlsx
- SD figure 2/Fig. 2E/
- SD figure 2/Fig. 2E/GFP-0.45.tif
- SD figure 2/Fig. 2E/GFP-0.9.tif
- SD figure 2/Fig. 2E/GFP-0.tif
- SD figure 2/Fig. 2E/GFP-1.35.tif
- SD figure 2/Fig. 2E/GFP-3D.tif
- SD figure 2/Fig. 2E/GFP-HDAC6-0.45.tif
- SD figure 2/Fig. 2E/GFP-HDAC6-0.9.tif
- SD figure 2/Fig. 2E/GFP-HDAC6-0.tif
- SD figure 2/Fig. 2E/GFP-HDAC6-1.35.tif
- SD figure 2/Fig. 2E/GFP-HDAC6-3D.tif
- SD figure 2/Fig. 2F/
- SD figure 2/Fig. 2F/Fig. 2F.xlsx
- SD figure 2/Fig. 2H/
- SD figure 2/Fig. 2H/GFP.tif
- SD figure 2/Fig. 2H/GFP-HDAC6.tif
- SD figure 2/Fig. 2I/
- SD figure 2/Fig. 2I/Fig. 2I.xlsx
- SD figure 2/Fig. 2J/
- SD figure 2/Fig. 2J/GFP-HDAC6-Control-0.45.tif
- SD figure 2/Fig. 2J/GFP-HDAC6-Control-0.9.tif
- SD figure 2/Fig. 2J/GFP-HDAC6-Control-0.tif
- SD figure 2/Fig. 2J/GFP-HDAC6-Control-1.35.tif
- SD figure 2/Fig. 2J/GFP-HDAC6-Control-3D.tif
- SD figure 2/Fig. 2J/GFP-HDAC6-Tubacin-0.45.tif
- SD figure 2/Fig. 2J/GFP-HDAC6-Tubacin-0.9.tif
- SD figure 2/Fig. 2J/GFP-HDAC6-Tubacin-0.tif
- SD figure 2/Fig. 2J/GFP-HDAC6-Tubacin-1.35.tif
- SD figure 2/Fig. 2J/GFP-HDAC6-Tubacin-3D.tif
- SD figure 2/Fig. 2K/
- SD figure 2/Fig. 2K/Fig. 2K.xlsx
- SD figure 2/Fig. 2L/
- SD figure 2/Fig. 2L/GFP-HDAC6-Control.tif
- SD figure 2/Fig. 2L/GFP-HDAC6-Tubacin.tif
- SD figure 2/Fig. 2M/
- SD figure 2/Fig. 2M/Fig. 2M.xlsx
- SD figure 2/Fig. 2N/
- SD figure 2/Fig. 2N/H215-610-0.45.tif
- SD figure 2/Fig. 2N/H215-610-0.9.tif
- SD figure 2/Fig. 2N/H215-610-0.tif
- SD figure 2/Fig. 2N/H215-610-1.35.tif
- SD figure 2/Fig. 2N/H215-610A-3D.tif
- SD figure 2/Fig. 2N/H215A-0.45.tif
- SD figure 2/Fig. 2N/H215A-0.9.tif
- SD figure 2/Fig. 2N/H215A-0.tif
- SD figure 2/Fig. 2N/H215A-1.35.tif
- SD figure 2/Fig. 2N/H215A-3D.tif
- SD figure 2/Fig. 2N/H610A-0.45.tif
- SD figure 2/Fig. 2N/H610A-0.9.tif
- SD figure 2/Fig. 2N/H610A-0.tif
- SD figure 2/Fig. 2N/H610A-1.35.tif
- SD figure 2/Fig. 2N/H610A-3D.tif
- SD figure 2/Fig. 2N/WT-0.45.tif
- SD figure 2/Fig. 2N/WT-0.9.tif
- SD figure 2/Fig. 2N/WT-0.tif
- SD figure 2/Fig. 2N/WT-1.35.tif
- SD figure 2/Fig. 2N/WT-3D.tif
- SD figure 2/Fig. 2O/
- SD figure 2/Fig. 2O/Fig. 2O.xlsx
- SD figure 2/Fig. 2P/
- SD figure 2/Fig. 2P/Fig. 2P.xlsx
- SD figure 2/Fig. 2Q/
- SD figure 2/Fig. 2Q/H215-610A.tif
- SD figure 2/Fig. 2Q/H215A.tif
- SD figure 2/Fig. 2Q/H610A.tif
- SD figure 2/Fig. 2Q/WT.tif
