# Supplementary material for: HDAC6 deacetylates ENKD1 to regulate mitotic spindle behavior and corneal epithelial homeostasis
Source: EMBO Rep. 2025 Mar 28;26(10):2597–621. doi: 10.1038/s44319-025-00438-0 (PMC12116779; doi:10.1038/s44319-025-00438-0)
Supplement: Supplementary file 4 — Source data Fig. 2 [file 44319_2025_438_MOESM4_ESM.zip › SD figure 2/Fig. 2D/Fig. 2D.xlsx]

## Sheet: Sheet1
Fig. 2D Spindle angle (°)
	HA						HA-HDAC6
Minutes	-10	-8	-6	-4	-2	0	-10	-8	-6	-4	-2	0
1-Angle (°)	8.92304	11.7723	8.58276	7.93008	13.8411	10.4685	29.1964	36.9684	35.2769	29.9794	23.9586	27.5501
2-Angle (°)	11.5383	12.3092	9.55479	13.3471	11.6947	11.73	29.4304	33.2702	38.686	41.2314	40.3225	19.7926
