# Supplementary material for: HDAC6 deacetylates ENKD1 to regulate mitotic spindle behavior and corneal epithelial homeostasis
Source: EMBO Rep. 2025 Mar 28;26(10):2597–621. doi: 10.1038/s44319-025-00438-0 (PMC12116779; doi:10.1038/s44319-025-00438-0)
Supplement: Supplementary file 4 — Source data Fig. 2 [file 44319_2025_438_MOESM4_ESM.zip › SD figure 2/Fig. 2F/Fig. 2F.xlsx]

## Sheet: Sheet1
Fig. 2F Spindle angle (°)
	GFP	GFP-HDAC6
1 st	21.0424	23.0845
	5.11238	21.4414
	8.03044	45.5513
	21.4584	31.8142
	21.0383	6.39623
	5.82338	18.964
	21.0122	8.13178
	12.4102	25.8461
	23.9171	24.6209
	16.9869	31.4516
	3.54238	19.2607
	8.19895	14.159
	6.68296	16.8777
	5.49929	30.703
	8.43321	16.6284
	6.28746	9.55235
	6.18578	22.6005
	6.62303	5.41395
	9.59884	5.78689
	4.32652	22.6796
2 nd	12.8391	7.3735
	8.25931	25.1045
	6.06157	40.199
	2.75052	18.9188
	6.91656	25.7604
	6.87059	15.5109
	11.6068	24.2208
	7.4627	32.702
	11.6474	19.5006
	5.94877	26.2177
	4.74778	20.9518
	3.05054	10.0227
	6.04879	22.7989
	5.43243	18.0343
	12.4231	24.2048
	10.3698	26.1039
	9.78782	28.2292
	8.9168	28.7507
	10.9528	5.52091
	9.84597	7.12498
3 rd	9.67156	31.3994
	11.42	19.4063
	12.1224	37.5172
	12.8853	35.9444
	11.7124	10.7778
	4.65511	43.3931
	7.63788	38.8291
	13.5782	41.0715
	24.2048	39.5685
	12.1224	15.9126
	22.3337	38.9764
	8.1798	46.0545
	24.2048	45.2349
	6.8921	19.8769
	7.46959	25.5946
	8.9168	23.7033
	9.49723	30.1324
	6.85796	29.4721
	8.72341	27.5162
	16.1409	27.1293
