# Supplementary material for: HDAC6 deacetylates ENKD1 to regulate mitotic spindle behavior and corneal epithelial homeostasis
Source: EMBO Rep. 2025 Mar 28;26(10):2597–621. doi: 10.1038/s44319-025-00438-0 (PMC12116779; doi:10.1038/s44319-025-00438-0)
Supplement: Supplementary file 4 — Source data Fig. 2 [file 44319_2025_438_MOESM4_ESM.zip › SD figure 2/Fig. 2K/Fig. 2K.xlsx]

## Sheet: Sheet1
Fig. 2K Spindle angle (°)
	GFP-HDAC6
	Control	Tubacin
1 st	34.0203	11.6255
	17.3924	11.0353
	43.4481	13.0524
	18.848	14.4678
	41.8414	9.98168
	20.7036	12.6165
	25.2702	13.6218
	25.916	13.5883
	31.3606	19.9929
	24.5231	9.01729
	22.64	19.8852
	25.3976	12.6939
	22.262	9.82857
	23.1724	12.23
	24.3346	10.8023
	13.0649	16.5359
	21.8059	16.1676
	29.8177	11.6033
	24.8937	15.0001
	25.3647	10.323
2 nd	24.1348	10.2542
	28.9178	21.94
	28.6943	9.53001
	25.4406	20.9168
	25.7986	9.16005
	31.1037	18.6582
	19.9698	11.0384
	23.0277	13.245
	27.9496	18.8121
	17.9216	12.3787
	26.047	13.256
	16.9268	12.4841
	28.023	19.0921
	27.0511	18.3444
	17.1859	10.4079
	26.8049	7.14805
	15.4324	15.1964
	26.5224	14.1436
	25.5949	17.7004
	14.9791	14.1298
3 rd	25.9346	20.612
	19.6763	17.8111
	22.1702	11.4238
	22.6696	9.45941
	22.6696	12.5113
	25.9534	9.44846
	9.95759	10.8005
	26.1609	12.0957
	17.3328	12.9279
	45.2178	9.3891
	18.6092	13.4983
	16.0378	15.2321
	38.6748	13.6167
	22.3518	14.9851
	31.8428	6.56112
	24.0329	12.9369
	23.5843	17.4605
	23.8092	15.623
	51.415	12.6028
	19.6807	12.6877
