# Supplementary material for: HDAC6 deacetylates ENKD1 to regulate mitotic spindle behavior and corneal epithelial homeostasis
Source: EMBO Rep. 2025 Mar 28;26(10):2597–621. doi: 10.1038/s44319-025-00438-0 (PMC12116779; doi:10.1038/s44319-025-00438-0)
Supplement: Supplementary file 4 — Source data Fig. 2 [file 44319_2025_438_MOESM4_ESM.zip › SD figure 2/Fig. 2P/Fig. 2P.xlsx]

## Sheet: Sheet1
Fig. 2P Spindle angle (°)
	siHDAC6
	GFP-HDAC6-WT	GFP-HDAC6-H215A	GFP-HDAC6-H610A	GFP-HDAC6-H215/610A
1 st	34.9848	20.6267	9.35539	17.1906
	30.1399	23.9104	13.5325	15.8953
	40.0442	18.1485	13.0705	17.4776
	36.0843	27.866	10.9239	18.9472
	33.4413	34.1026	11.6803	19.0444
	32.7359	17.0199	18.5757	11.4832
	17.9179	30.5218	13.6101	6.89099
	22.4926	15.1251	15.0222	10.5054
	21.7572	20.4443	20.3082	9.32496
	21.2095	26.0991	7.63182	9.75901
	13.284	19.1824	13.3085	9.69923
	27.2013	18.563	13.182	13.8484
	40.2779	22.9505	11.7883	10.5265
	14.3574	23.7334	17.0513	14.4344
	15.3729	18.6777	14.5072	12.4095
	17.7875	25.2261	11.6189	10.5989
	15.4919	14.6401	17.382	8.88848
	23.9849	16.2311	13.7667	13.7358
	21.1089	16.225	8.25023	11.2134
	20.6324	22.1391	20.1873	10.9175
2 nd	17.221	14.5233	8.30048	9.80638
	19.092	18.0425	10.4112	10.91
	21.3063	18.7272	5.68622	14.055
	17.2834	26.8291	14.6597	18.1449
	21.383	16.5359	15.4406	9.90565
	18.0674	16.5008	14.1711	14.2504
	23.1499	15.4101	12.937	20.209
	17.1348	21.9788	16.4295	16.3012
	20.7042	12.7509	19.2066	15.768
	21.2582	22.8308	14.2624	11.9702
	27.7567	26.4866	10.2063	9.96113
	35.1902	34.338	21.7024	17.1178
	26.838	21.8643	11.8583	9.25088
	18.1062	18.5748	15.1747	6.29746
	15.3915	23.7915	14.9905	8.24713
	26.8612	18.7038	12.1922	13.8067
	16.2449	12.7436	10.9665	6.7207
	14.3654	19.615	13.0786	12.1128
	14.4608	15.9086	13.5644	12.9241
	28.4009	11.2229	12.4311	11.55
3 rd	30.3086	16.4393	16.727	12.2778
	27.1286	17.2272	14.3022	11.4242
	22.4793	14.3427	13.9427	15.222
	18.9284	24.3025	12.3169	9.83383
	19.3461	17.386	13.6453	8.71596
	25.8452	16.7346	7.34086	13.4377
	19.6512	18.9162	15.044	9.84613
	20.5792	20.4124	10.5145	9.66731
	8.93254	19.5418	16.5476	11.4523
	7.37973	23.5201	14.774	20.5311
	20.2447	15.9461	13.2573	10.0695
	25.1044	19.0642	10.4156	4.38783
	27.8143	16.4692	7.95187	8.05828
	14.4196	29.5344	6.0974	10.8539
	34.6111	31.5739	7.19252	13.2262
	24.6226	17.7311	7.6892	5.98447
	25.3274	14.4003	6.21914	6.72798
	22.6027	17.8067	10.2377	8.52527
	25.7593	19.4601	5.98755	12.5452
	27.9017	22.1959	13.2731	6.94476
