# Supplementary material for: HDAC6 deacetylates ENKD1 to regulate mitotic spindle behavior and corneal epithelial homeostasis
Source: EMBO Rep. 2025 Mar 28;26(10):2597–621. doi: 10.1038/s44319-025-00438-0 (PMC12116779; doi:10.1038/s44319-025-00438-0)
Supplement: Supplementary file 5 — Source data Fig. 3 [file 44319_2025_438_MOESM5_ESM.zip]

Archive with 27 entries (15 files):
- SD figure 3/Fig. 3A/
- SD figure 3/Fig. 3A/Fig. 3A.png
- SD figure 3/Fig. 3B/
- SD figure 3/Fig. 3B/Interphase.tif
- SD figure 3/Fig. 3B/Metaphase.tif
- SD figure 3/Fig. 3C/
- SD figure 3/Fig. 3C/Fig. 3C.xlsx
- SD figure 3/Fig. 3D/
- SD figure 3/Fig. 3D/Fig. 3D.jpg
- SD figure 3/Fig. 3D/Mass Spectrometry.xlsx
- SD figure 3/Fig. 3F/
- SD figure 3/Fig. 3F/Fig. 3F.png
- SD figure 3/Fig. 3G/
- SD figure 3/Fig. 3G/Fig. 3G.png
- SD figure 3/Fig. 3H/
- SD figure 3/Fig. 3H/Fig. 3H.png
- SD figure 3/Fig. 3I/
- SD figure 3/Fig. 3I/Fig. 3I.png
- SD figure 3/Fig. 3J/
- SD figure 3/Fig. 3J/Fig. 3J.png
- SD figure 3/Fig. 3K/
- SD figure 3/Fig. 3K/Fig. 3K.png
- SD figure 3/Fig. 3L/
- SD figure 3/Fig. 3L/Interphase.tif
- SD figure 3/Fig. 3L/Metaphase.tif
- SD figure 3/Fig. 3M/
- SD figure 3/Fig. 3M/Fig. 3M.xlsx
