# Supplementary material for: HDAC6 deacetylates ENKD1 to regulate mitotic spindle behavior and corneal epithelial homeostasis
Source: EMBO Rep. 2025 Mar 28;26(10):2597–621. doi: 10.1038/s44319-025-00438-0 (PMC12116779; doi:10.1038/s44319-025-00438-0)
Supplement: Supplementary file 5 — Source data Fig. 3 [file 44319_2025_438_MOESM5_ESM.zip › SD figure 3/Fig. 3D/Mass Spectrometry.xlsx]

## Sheet: GFP
Mass Spectrometry information-GFP enrichment
Accession	Protein names	MW [kDa]	Sequence coverage (%)	Unique Peptides	Peptides	PSMs	Abundances
P02768	Albumin	69.3	11	7	7	7	4.14e+06
P63267	Actin, gamma-enteric smooth muscle	41.9	7	3	3	3	2.40e+06
Q5D862	Filaggrin-2	247.9	1	1	1	1	1.97e+05
P0DPH7	Tubulin alpha-3C chain	49.9	5	2	2	2	1.17e+06
P62805	Histone H4	11.4	10	1	1	1
P07437	Tubulin beta chain	49.6	3	1	1	1	6.09e+07
P14136	Glial fibrillary acidic protein	49.9	3	1	2	2	3.26e+05
P81605	Dermcidin	11.3	10	1	1	1	3.42e+06
P68371	Tubulin beta-4B chain	49.8	3	1	1	1	6.32e+05
Q16778	Histone H2B type 2-E	13.9	7	1	1	1	1.42e+06
A6NK59	Ankyrin repeat and SOCS box protein 14	65.3	1	1	1	1	2.73e+05

## Sheet: HDAC6
Mass Spectrometry information-HDAC6 enrichment
Accession	Protein names	MW [kDa]	Sequence coverage (%)	Unique Peptides	Peptides	PSMs	Abundances
Q93008	Probable ubiquitin carboxyl-terminal hydrolase FAF-X OS=Homo sapiens OX=9606 GN=USP9X PE=1 SV=4	290.3	69	4	142	356	2.11553e+09
P27708	CAD protein OS=Homo sapiens OX=9606 GN=CAD PE=1 SV=3	242.8	62	85	87	189	1.41611e+09
A0A0G2JIW1	Heat shock 70 kDa protein 1B OS=Homo sapiens OX=9606 GN=HSPA1B PE=1 SV=1	70.1	82	40	46	235	8.97677e+09
P11142	Heat shock cognate 71 kDa protein OS=Homo sapiens OX=9606 GN=HSPA8 PE=1 SV=1	70.9	81	12	48	250	1.27835e+10
P49327	Fatty acid synthase OS=Homo sapiens OX=9606 GN=FASN PE=1 SV=3	273.3	45	78	78	140	9.75094e+08
Q71U36	Tubulin alpha-1A chain OS=Homo sapiens OX=9606 GN=TUBA1A PE=1 SV=1	50.1	78	1	30	176	1.34828e+10
P07437	Tubulin beta chain OS=Homo sapiens OX=9606 GN=TUBB PE=1 SV=2	49.6	84	5	29	214	1.29597e+10
Q53GA7	Tubulin alpha chain (Fragment) OS=Homo sapiens OX=9606 PE=2 SV=1	49.8	78	2	30	178	1.113e+09
Q8IZ29	Tubulin beta chain OS=Homo sapiens OX=9606 GN=TUBB2C PE=2 SV=1	49.8	83	1	28	202	3.44757e+08
A0A8V8TL08	Histone deacetylase 6 OS=Homo sapiens OX=9606 GN=HDAC6 PE=4 SV=1	126.1	49	5	31	175	4.61934e+10
Q9H0I2	Enkurin domain-containing protein 1 OS=Homo sapiens OX=9606 GN=ENKD1 PE=1 SV=1	38.7	80	22	36	388	2.38505e+10
P04350	Tubulin beta-4A chain OS=Homo sapiens OX=9606 GN=TUBB4A PE=1 SV=2	49.6	81	3	26	183	6.38398e+07
P13010	X-ray repair cross-complementing protein 5 OS=Homo sapiens OX=9606 GN=XRCC5 PE=1 SV=3	82.7	70	39	39	78	9.80721e+07
Q9Y263	Phospholipase A-2-activating protein OS=Homo sapiens OX=9606 GN=PLAA PE=1 SV=2	87.1	66	39	39	74	6.99636e+09
Q08211	ATP-dependent RNA helicase A OS=Homo sapiens OX=9606 GN=DHX9 PE=1 SV=4	140.9	46	44	44	82	7.77637e+07
P12956	X-ray repair cross-complementing protein 6 OS=Homo sapiens OX=9606 GN=XRCC6 PE=1 SV=2	69.8	62	41	41	84	1.96475e+08
H6VRF8	Keratin, type II cytoskeletal 1 OS=Homo sapiens OX=9606 GN=KRT1 PE=3 SV=1	66	64	39	45	164	1.70163e+09
Q9NZS3	GR AF-1 specific histone deacetylase (Fragment) OS=Homo sapiens OX=9606 PE=2 SV=1	114.2	43	1	23	138	1.12669e+07
P22102	Trifunctional purine biosynthetic protein adenosine-3 OS=Homo sapiens OX=9606 GN=GART PE=1 SV=1	107.7	66	51	51	95	8.7561e+08
A0A679KTH4	beta-galactosidase (Fragment) OS=Homo sapiens OX=9606 GN=EmGFP-LacZ-E2F-TdTom PE=3 SV=1	145.4	36	40	40	225	8.33483e+09
Q53HQ7	Elongation factor 1-alpha (Fragment) OS=Homo sapiens OX=9606 PE=2 SV=1	50.2	72	24	24	125	7.97265e+09
P52272	Heterogeneous nuclear ribonucleoprotein M OS=Homo sapiens OX=9606 GN=HNRNPM PE=1 SV=3	77.5	74	46	46	125	4.34046e+08
B4E1Q1	cDNA FLJ55485, highly similar to Heat shock cognate 71 kDa protein OS=Homo sapiens OX=9606 PE=2 SV=1	55	74	1	34	149	5.67915e+06
A0A1B0GVI3	Keratin, type I cytoskeletal 10 OS=Homo sapiens OX=9606 GN=KRT10 PE=1 SV=2	63.3	52	26	30	106	5.89847e+08
P68366	Tubulin alpha-4A chain OS=Homo sapiens OX=9606 GN=TUBA4A PE=1 SV=1	49.9	52	3	23	121	9.28009e+08
Q13885	Tubulin beta-2A chain OS=Homo sapiens OX=9606 GN=TUBB2A PE=1 SV=1	49.9	63	3	23	163	4.09629e+07
O14654	Insulin receptor substrate 4 OS=Homo sapiens OX=9606 GN=IRS4 PE=1 SV=1	133.7	46	38	38	76	2.31004e+08
P35527	Keratin, type I cytoskeletal 9 OS=Homo sapiens OX=9606 GN=KRT9 PE=1 SV=3	62	68	31	32	80	5.24542e+08
Q9HCE1	Helicase MOV-10 OS=Homo sapiens OX=9606 GN=MOV10 PE=1 SV=2	113.6	61	46	46	60	5.85335e+07
Q00839	Heterogeneous nuclear ribonucleoprotein U OS=Homo sapiens OX=9606 GN=HNRNPU PE=1 SV=6	90.5	44	36	36	90	2.74474e+08
P31943	Heterogeneous nuclear ribonucleoprotein H OS=Homo sapiens OX=9606 GN=HNRNPH1 PE=1 SV=4	49.2	58	11	18	97	4.30803e+08
P13639	Elongation factor 2 OS=Homo sapiens OX=9606 GN=EEF2 PE=1 SV=4	95.3	58	42	42	112	8.66899e+08
P11940	Polyadenylate-binding protein 1 OS=Homo sapiens OX=9606 GN=PABPC1 PE=1 SV=2	70.6	59	21	34	106	6.49557e+08
P19338	Nucleolin OS=Homo sapiens OX=9606 GN=NCL PE=1 SV=3	76.6	42	38	38	105	4.77812e+08
A6NLN1	Polypyrimidine tract-binding protein 1 OS=Homo sapiens OX=9606 GN=PTBP1 PE=1 SV=4	56.5	63	17	20	62	3.34754e+08
E9PDF2	oxoglutarate dehydrogenase (succinyl-transferring) OS=Homo sapiens OX=9606 GN=OGDH PE=1 SV=1	117.2	47	40	44	58	1.48261e+09
Q12906	Interleukin enhancer-binding factor 3 OS=Homo sapiens OX=9606 GN=ILF3 PE=1 SV=3	95.3	43	27	30	78	1.89628e+08
H7BXY3	RNA helicase OS=Homo sapiens OX=9606 GN=DHX30 PE=1 SV=1	130.5	49	47	47	51	5.75637e+07
G9K389	YWHAE/FAM22B fusion protein (Fragment) OS=Homo sapiens OX=9606 GN=YWHAE/FAM22B fusion PE=1 SV=1	41.3	43	23	26	122	3.09794e+08
A8K7Q2	Heat shock cognate 71 kDa protein OS=Homo sapiens OX=9606 GN=HSPA8 PE=1 SV=1	45.3	73	1	29	121	1.52088e+07
Q9NR30	Nucleolar RNA helicase 2 OS=Homo sapiens OX=9606 GN=DDX21 PE=1 SV=5	87.3	54	39	41	71	2.20272e+08
P43243	Matrin-3 OS=Homo sapiens OX=9606 GN=MATR3 PE=1 SV=2	94.6	50	34	34	62	6.0868e+07
P35908	Keratin, type II cytoskeletal 2 epidermal OS=Homo sapiens OX=9606 GN=KRT2 PE=1 SV=2	65.4	70	28	37	96	3.58165e+08
O00571	ATP-dependent RNA helicase DDX3X OS=Homo sapiens OX=9606 GN=DDX3X PE=1 SV=3	73.2	56	31	32	86	2.77237e+08
A0A024RB53	Heterogeneous nuclear ribonucleoprotein A1 OS=Homo sapiens OX=9606 GN=HNRPA1 PE=2 SV=1	34.2	65	15	21	61	1.35432e+08
B5BUE6	Probable ATP-dependent RNA helicase DDX5 (Fragment) OS=Homo sapiens OX=9606 GN=DDX5 PE=2 SV=1	69.1	59	28	35	72	1.72913e+08
P39023	60S ribosomal protein L3 OS=Homo sapiens OX=9606 GN=RPL3 PE=1 SV=2	46.1	57	4	25	79	2.66646e+08
P31689	DnaJ homolog subfamily A member 1 OS=Homo sapiens OX=9606 GN=DNAJA1 PE=1 SV=2	44.8	70	21	21	70	7.0388e+08
P15924	Desmoplakin OS=Homo sapiens OX=9606 GN=DSP PE=1 SV=3	331.6	22	53	53	83	1.88829e+08
O43143	ATP-dependent RNA helicase DHX15 OS=Homo sapiens OX=9606 GN=DHX15 PE=1 SV=2	90.9	51	35	35	76	1.42259e+08
Q6IQ30	Polyadenylate-binding protein OS=Homo sapiens OX=9606 GN=PABPC4 PE=2 SV=1	72.3	46	1	33	81	1.7194e+08
B4DW52	cDNA FLJ55253, highly similar to Actin, cytoplasmic 1 OS=Homo sapiens OX=9606 PE=2 SV=1	38.6	70	10	17	81	6.03809e+08
Q7Z2W4	Zinc finger CCCH-type antiviral protein 1 OS=Homo sapiens OX=9606 GN=ZC3HAV1 PE=1 SV=3	101.4	51	33	33	46	3.28489e+07
P22626	Heterogeneous nuclear ribonucleoproteins A2/B1 OS=Homo sapiens OX=9606 GN=HNRNPA2B1 PE=1 SV=2	37.4	61	17	22	76	1.52019e+08
P27348	14-3-3 protein theta OS=Homo sapiens OX=9606 GN=YWHAQ PE=1 SV=1	27.7	63	14	21	64	1.14395e+08
Q6AHZ7	Uncharacterized protein DKFZp686A111 OS=Homo sapiens OX=9606 GN=DKFZp686A111 PE=2 SV=1	238.7	22	41	41	46	2.29631e+07
B3KS36	cDNA FLJ35376 fis, clone SKMUS2004044, highly similar to Homo sapiens ribosomal protein L3 (RPL3), transcript variant 2, mRNA OS=Homo sapiens OX=9606 PE=2 SV=1	40.1	59	1	22	74	2.51224e+06
A0A024R3T8	Poly [ADP-ribose] polymerase OS=Homo sapiens OX=9606 GN=PARP1 PE=3 SV=1	113	43	37	37	80	2.95734e+08
P78527	DNA-dependent protein kinase catalytic subunit OS=Homo sapiens OX=9606 GN=PRKDC PE=1 SV=3	468.8	15	58	58	78	1.83554e+08
F5H2F4	C-1-tetrahydrofolate synthase, cytoplasmic OS=Homo sapiens OX=9606 GN=MTHFD1 PE=1 SV=2	104.6	51	37	37	75	6.00356e+08
P36578	60S ribosomal protein L4 OS=Homo sapiens OX=9606 GN=RPL4 PE=1 SV=5	47.7	43	20	20	77	4.85428e+08
P26368	Splicing factor U2AF 65 kDa subunit OS=Homo sapiens OX=9606 GN=U2AF2 PE=1 SV=4	53.5	57	20	20	48	4.40584e+07
P11021	Endoplasmic reticulum chaperone BiP OS=Homo sapiens OX=9606 GN=HSPA5 PE=1 SV=2	72.3	47	30	33	95	6.28794e+08
P52597	Heterogeneous nuclear ribonucleoprotein F OS=Homo sapiens OX=9606 GN=HNRNPF PE=1 SV=3	45.6	59	12	14	54	9.5013e+07
P49915	GMP synthase [glutamine-hydrolyzing] OS=Homo sapiens OX=9606 GN=GMPS PE=1 SV=1	76.7	63	28	28	55	3.149e+08
Q9BUF5	Tubulin beta-6 chain OS=Homo sapiens OX=9606 GN=TUBB6 PE=1 SV=1	49.8	74	9	21	83	7.68712e+07
I3L1L3	Myb-binding protein 1A (Fragment) OS=Homo sapiens OX=9606 GN=MYBBP1A PE=1 SV=1	140.2	38	34	34	42	6.94626e+07
A0A5H1ZRQ2	RNA helicase OS=Homo sapiens OX=9606 GN=DDX17 PE=1 SV=2	80.4	50	22	31	73	1.16658e+08
P63104	14-3-3 protein zeta/delta OS=Homo sapiens OX=9606 GN=YWHAZ PE=1 SV=1	27.7	71	12	19	80	2.52601e+07
P62424	60S ribosomal protein L7a OS=Homo sapiens OX=9606 GN=RPL7A PE=1 SV=2	30	58	20	20	61	2.14246e+08
Q9NZI8	Insulin-like growth factor 2 mRNA-binding protein 1 OS=Homo sapiens OX=9606 GN=IGF2BP1 PE=1 SV=2	63.4	50	23	25	62	1.32378e+08
A0A7P0TAE3	A-kinase anchor protein 8-like OS=Homo sapiens OX=9606 GN=AKAP8L PE=1 SV=1	68.2	35	20	20	48	7.38763e+07
B5BUB5	Autoantigen La (Fragment) OS=Homo sapiens OX=9606 GN=SSB PE=2 SV=1	46.8	58	29	29	50	9.58391e+07
Q9P258	Protein RCC2 OS=Homo sapiens OX=9606 GN=RCC2 PE=1 SV=2	56	63	27	27	65	1.21568e+09
P46109	Crk-like protein OS=Homo sapiens OX=9606 GN=CRKL PE=1 SV=1	33.8	80	20	20	61	1.84853e+09
O60506	Heterogeneous nuclear ribonucleoprotein Q OS=Homo sapiens OX=9606 GN=SYNCRIP PE=1 SV=2	69.6	42	5	24	47	6.75191e+07
P22061	Protein-L-isoaspartate(D-aspartate) O-methyltransferase OS=Homo sapiens OX=9606 GN=PCMT1 PE=1 SV=4	24.6	69	16	16	59	1.45514e+09
Q9H6S0	3'-5' RNA helicase YTHDC2 OS=Homo sapiens OX=9606 GN=YTHDC2 PE=1 SV=2	160.1	31	37	37	40	6.34773e+07
P15880	40S ribosomal protein S2 OS=Homo sapiens OX=9606 GN=RPS2 PE=1 SV=2	31.3	55	13	17	84	6.06813e+08
Q6PKG0	La-related protein 1 OS=Homo sapiens OX=9606 GN=LARP1 PE=1 SV=2	123.4	42	28	31	57	8.92293e+07
Q15365	Poly(rC)-binding protein 1 OS=Homo sapiens OX=9606 GN=PCBP1 PE=1 SV=2	37.5	81	13	18	55	4.95618e+08
H7BXH2	Serine/threonine-protein phosphatase 6 regulatory subunit 3 OS=Homo sapiens OX=9606 GN=PPP6R3 PE=1 SV=1	92.4	35	27	28	37	6.99072e+06
A0A7I2V5S2	Nucleophosmin OS=Homo sapiens OX=9606 GN=NPM1 PE=1 SV=1	33.9	41	12	12	59	3.55643e+08
Q16531	DNA damage-binding protein 1 OS=Homo sapiens OX=9606 GN=DDB1 PE=1 SV=1	126.9	37	33	33	65	1.84334e+08
P17812	CTP synthase 1 OS=Homo sapiens OX=9606 GN=CTPS1 PE=1 SV=2	66.6	53	26	28	80	1.70581e+09
A8K4W0	40S ribosomal protein S3a OS=Homo sapiens OX=9606 GN=RPS3A PE=2 SV=1	29.9	64	13	22	65	3.2029e+08
B4DY09	Interleukin enhancer-binding factor 2 OS=Homo sapiens OX=9606 GN=ILF2 PE=1 SV=1	38.9	63	17	17	43	1.13052e+08
Q96PK6	RNA-binding protein 14 OS=Homo sapiens OX=9606 GN=RBM14 PE=1 SV=2	69.4	50	26	26	36	2.51463e+07
Q6P158	Putative ATP-dependent RNA helicase DHX57 OS=Homo sapiens OX=9606 GN=DHX57 PE=1 SV=2	155.5	26	29	30	36	3.97781e+06
Q9UQ35	Serine/arginine repetitive matrix protein 2 OS=Homo sapiens OX=9606 GN=SRRM2 PE=1 SV=2	299.4	17	33	33	56	1.53128e+08
Q92945	Far upstream element-binding protein 2 OS=Homo sapiens OX=9606 GN=KHSRP PE=1 SV=4	73.1	51	26	27	58	4.68017e+08
Q68DD9	Uncharacterized protein DKFZp781C0423 (Fragment) OS=Homo sapiens OX=9606 GN=DKFZp781C0423 PE=2 SV=2	57.4	47	18	18	35	4.13267e+07
A0A024RD80	Heat shock protein 90kDa alpha (Cytosolic), class B member 1, isoform CRA_a OS=Homo sapiens OX=9606 GN=HSP90AB1 PE=3 SV=1	83.2	43	15	24	60	4.55742e+08
A0A024R228	Heterogeneous nuclear ribonucleoprotein K OS=Homo sapiens OX=9606 GN=HNRPK PE=4 SV=1	51.2	56	1	20	60	8.93571e+06
O00410	Importin-5 OS=Homo sapiens OX=9606 GN=IPO5 PE=1 SV=4	123.6	33	30	30	42	2.1181e+08
Q9H2U1	ATP-dependent DNA/RNA helicase DHX36 OS=Homo sapiens OX=9606 GN=DHX36 PE=1 SV=2	114.7	32	22	23	32	1.4125e+07
A0A2R8Y811	40S ribosomal protein S14 (Fragment) OS=Homo sapiens OX=9606 GN=RPS14 PE=1 SV=1	16.1	70	12	12	32	6.79561e+07
B4DUQ1	Heterogeneous nuclear ribonucleoprotein K OS=Homo sapiens OX=9606 PE=2 SV=1	48.5	53	1	20	62	4.09761e+08
P55795	Heterogeneous nuclear ribonucleoprotein H2 OS=Homo sapiens OX=9606 GN=HNRNPH2 PE=1 SV=1	49.2	44	7	13	49	1.54445e+07
P23396	40S ribosomal protein S3 OS=Homo sapiens OX=9606 GN=RPS3 PE=1 SV=2	26.7	84	23	23	81	2.08314e+09
P05388	60S acidic ribosomal protein P0 OS=Homo sapiens OX=9606 GN=RPLP0 PE=1 SV=1	34.3	59	15	15	41	1.61855e+08
P32969	60S ribosomal protein L9 OS=Homo sapiens OX=9606 GN=RPL9P9 PE=1 SV=1	21.9	62	9	9	29	8.26098e+07
O60884	DnaJ homolog subfamily A member 2 OS=Homo sapiens OX=9606 GN=DNAJA2 PE=1 SV=1	45.7	58	19	19	64	5.7301e+08
Q9UMS4	Pre-mRNA-processing factor 19 OS=Homo sapiens OX=9606 GN=PRPF19 PE=1 SV=1	55.1	59	16	16	31	2.71884e+07
Q06830	Peroxiredoxin-1 OS=Homo sapiens OX=9606 GN=PRDX1 PE=1 SV=1	22.1	70	15	18	76	2.82416e+09
Q02878	60S ribosomal protein L6 OS=Homo sapiens OX=9606 GN=RPL6 PE=1 SV=3	32.7	52	21	21	72	3.06639e+08
B2RN10	5-azacytidine induced 1 OS=Homo sapiens OX=9606 GN=AZI1 PE=2 SV=1	121.7	30	28	28	31	5.06742e+07
P62917	60S ribosomal protein L8 OS=Homo sapiens OX=9606 GN=RPL8 PE=1 SV=2	28	50	11	11	36	2.70658e+08
Q5U0E4	Cellular tumor antigen p53 OS=Homo sapiens OX=9606 PE=2 SV=1	43.7	55	2	20	55	8.14541e+08
P13797	Plastin-3 OS=Homo sapiens OX=9606 GN=PLS3 PE=1 SV=4	70.8	47	27	27	49	4.6245e+08
P61981	14-3-3 protein gamma OS=Homo sapiens OX=9606 GN=YWHAG PE=1 SV=2	28.3	69	12	18	51	2.85795e+07
A8K6K7	Glycogen [starch] synthase OS=Homo sapiens OX=9606 PE=2 SV=1	83.8	37	22	22	44	2.40799e+06
B3KMC9	5'-3' exoribonuclease OS=Homo sapiens OX=9606 PE=2 SV=1	108.5	38	24	24	32	3.42537e+07
Q96IR1	RPS4X protein (Fragment) OS=Homo sapiens OX=9606 GN=RPS4X PE=2 SV=2	27.2	64	20	20	59	3.82737e+08
P07900	Heat shock protein HSP 90-alpha OS=Homo sapiens OX=9606 GN=HSP90AA1 PE=1 SV=5	84.6	38	15	23	47	1.43723e+08
P62841	40S ribosomal protein S15 OS=Homo sapiens OX=9606 GN=RPS15 PE=1 SV=2	17	70	7	7	31	1.5227e+08
P16989	Y-box-binding protein 3 OS=Homo sapiens OX=9606 GN=YBX3 PE=1 SV=4	40.1	39	8	12	29	5.39979e+07
O14744	Protein arginine N-methyltransferase 5 OS=Homo sapiens OX=9606 GN=PRMT5 PE=1 SV=4	72.6	45	23	23	47	2.57707e+08
O75694	Nuclear pore complex protein Nup155 OS=Homo sapiens OX=9606 GN=NUP155 PE=1 SV=1	155.1	25	27	27	42	1.93534e+08
P17987	T-complex protein 1 subunit alpha OS=Homo sapiens OX=9606 GN=TCP1 PE=1 SV=1	60.3	52	22	22	46	4.17779e+08
P35520	Cystathionine beta-synthase OS=Homo sapiens OX=9606 GN=CBS PE=1 SV=2	60.5	50	21	21	41	9.23492e+08
A0A7P0TBE2	Acetyltransferase component of pyruvate dehydrogenase complex OS=Homo sapiens OX=9606 GN=DLAT PE=1 SV=1	68.8	37	3	18	24	1.4956e+09
P62906	60S ribosomal protein L10a OS=Homo sapiens OX=9606 GN=RPL10A PE=1 SV=2	24.8	54	15	15	51	2.28557e+08
O15027	Protein transport protein Sec16A OS=Homo sapiens OX=9606 GN=SEC16A PE=1 SV=4	251.7	17	27	27	37	5.42516e+07
A0A384N6B9	Epididymis secretory sperm binding protein OS=Homo sapiens OX=9606 PE=2 SV=1	38.6	65	9	15	47	2.80437e+08
A0A2R8Y6J3	60S ribosomal protein L5 (Fragment) OS=Homo sapiens OX=9606 GN=RPL5 PE=1 SV=1	27	69	16	16	45	1.97359e+08
Q9UJV9	Probable ATP-dependent RNA helicase DDX41 OS=Homo sapiens OX=9606 GN=DDX41 PE=1 SV=2	69.8	52	31	31	61	1.32117e+08
B4DDF7	cDNA FLJ53296, highly similar to Serine/threonine-protein phosphatase 2A 65 kDa regulatory subunit A alpha isoform OS=Homo sapiens OX=9606 PE=2 SV=1	64.1	48	22	22	46	1.08123e+08
Q7Z2T5	TRMT1-like protein OS=Homo sapiens OX=9606 GN=TRMT1L PE=1 SV=2	81.7	38	19	19	24	1.99576e+07
A0A024RDQ0	Heat shock protein 105 kDa OS=Homo sapiens OX=9606 GN=HSPH1 PE=3 SV=1	92.1	39	22	26	45	2.25133e+08
P25205	DNA replication licensing factor MCM3 OS=Homo sapiens OX=9606 GN=MCM3 PE=1 SV=3	90.9	35	26	26	47	3.77103e+08
O43865	S-adenosylhomocysteine hydrolase-like protein 1 OS=Homo sapiens OX=9606 GN=AHCYL1 PE=1 SV=2	58.9	46	18	20	28	2.59524e+08
P51991	Heterogeneous nuclear ribonucleoprotein A3 OS=Homo sapiens OX=9606 GN=HNRNPA3 PE=1 SV=2	39.6	45	13	16	35	5.23219e+07
A0A024R6R1	SHC SH2-domain binding protein 1, isoform CRA_a OS=Homo sapiens OX=9606 GN=SHCBP1 PE=4 SV=1	75.6	35	16	16	20	1.83103e+08
A0A024RDF4	Heterogeneous nuclear ribonucleoprotein D (AU-rich element RNA binding protein 1, 37kDa), isoform CRA_e OS=Homo sapiens OX=9606 GN=HNRPD PE=4 SV=1	32.8	49	16	19	37	4.18308e+07
P62829	60S ribosomal protein L23 OS=Homo sapiens OX=9606 GN=RPL23 PE=1 SV=1	14.9	69	11	11	53	2.11645e+09
P11182	Lipoamide acyltransferase component of branched-chain alpha-keto acid dehydrogenase complex, mitochondrial OS=Homo sapiens OX=9606 GN=DBT PE=1 SV=3	53.5	54	21	21	29	1.75877e+09
P67809	Y-box-binding protein 1 OS=Homo sapiens OX=9606 GN=YBX1 PE=1 SV=3	35.9	35	1	11	36	4.83974e+07
E9PK25	Cofilin-1 OS=Homo sapiens OX=9606 GN=CFL1 PE=1 SV=1	22.7	62	14	15	36	9.29819e+08
A8K6U7	cDNA FLJ78252, highly similar to Homo sapiens heterogeneous nuclear ribonucleoprotein U-like 1 (HNRPUL1), transcript variant 1, mRNA OS=Homo sapiens OX=9606 PE=2 SV=1	95.6	28	22	22	38	1.69167e+08
A0A7I2YQV8	Heterogeneous nuclear ribonucleoprotein Q OS=Homo sapiens OX=9606 GN=SYNCRIP PE=1 SV=1	51.9	40	2	18	33	1.2128e+06
Q9BQ67	Glutamate-rich WD repeat-containing protein 1 OS=Homo sapiens OX=9606 GN=GRWD1 PE=1 SV=1	49.4	60	14	14	19	3.80871e+06
O43390	Heterogeneous nuclear ribonucleoprotein R OS=Homo sapiens OX=9606 GN=HNRNPR PE=1 SV=1	70.9	38	15	21	39	3.96772e+07
Q04917	14-3-3 protein eta OS=Homo sapiens OX=9606 GN=YWHAH PE=1 SV=4	28.2	63	14	19	39	4.84364e+07
P05387	60S acidic ribosomal protein P2 OS=Homo sapiens OX=9606 GN=RPLP2 PE=1 SV=1	11.7	81	8	8	37	1.02495e+08
P31946	14-3-3 protein beta/alpha OS=Homo sapiens OX=9606 GN=YWHAB PE=1 SV=3	28.1	71	8	17	50	1.03181e+07
A0A0J9YYL3	Poly(U)-binding-splicing factor PUF60 (Fragment) OS=Homo sapiens OX=9606 GN=PUF60 PE=1 SV=1	54.6	56	22	22	28	2.05384e+07
Q13283	Ras GTPase-activating protein-binding protein 1 OS=Homo sapiens OX=9606 GN=G3BP1 PE=1 SV=1	52.1	42	13	14	20	4.84673e+07
P34932	Heat shock 70 kDa protein 4 OS=Homo sapiens OX=9606 GN=HSPA4 PE=1 SV=4	94.3	33	22	24	39	1.70163e+08
P18124	60S ribosomal protein L7 OS=Homo sapiens OX=9606 GN=RPL7 PE=1 SV=1	29.2	53	19	19	48	2.23386e+08
Q5T4S7	E3 ubiquitin-protein ligase UBR4 OS=Homo sapiens OX=9606 GN=UBR4 PE=1 SV=1	573.5	6	31	31	31	2.85987e+07
Q5JTH9	RRP12-like protein OS=Homo sapiens OX=9606 GN=RRP12 PE=1 SV=2	143.6	22	23	23	25	1.53685e+06
P06733	Alpha-enolase OS=Homo sapiens OX=9606 GN=ENO1 PE=1 SV=2	47.1	51	14	17	40	1.39927e+08
Q9UKN8	General transcription factor 3C polypeptide 4 OS=Homo sapiens OX=9606 GN=GTF3C4 PE=1 SV=2	91.9	32	21	21	24	6.5259e+06
P63244	Receptor of activated protein C kinase 1 OS=Homo sapiens OX=9606 GN=RACK1 PE=1 SV=3	35.1	72	18	18	40	5.00284e+08
Q8IWS0	PHD finger protein 6 OS=Homo sapiens OX=9606 GN=PHF6 PE=1 SV=1	41.3	48	14	14	20	1.1041e+07
P78371	T-complex protein 1 subunit beta OS=Homo sapiens OX=9606 GN=CCT2 PE=1 SV=4	57.5	47	19	19	29	1.85182e+08
Q9NSD9	Phenylalanine--tRNA ligase beta subunit OS=Homo sapiens OX=9606 GN=FARSB PE=1 SV=3	66.1	40	21	21	40	6.07572e+08
B2R9K8	cDNA, FLJ94440, highly similar to Homo sapiens chaperonin containing TCP1, subunit 6A (zeta 1)(CCT6A), mRNA OS=Homo sapiens OX=9606 PE=2 SV=1	57.9	42	18	18	30	2.70002e+08
P50990	T-complex protein 1 subunit theta OS=Homo sapiens OX=9606 GN=CCT8 PE=1 SV=4	59.6	46	22	22	35	2.05822e+08
J3KRX5	60S ribosomal protein L17 (Fragment) OS=Homo sapiens OX=9606 GN=RPL17 PE=1 SV=1	20.2	65	13	13	38	1.73454e+08
Q9NS86	LanC-like protein 2 OS=Homo sapiens OX=9606 GN=LANCL2 PE=1 SV=1	50.8	54	16	16	32	3.20327e+08
P00390	Glutathione reductase, mitochondrial OS=Homo sapiens OX=9606 GN=GSR PE=1 SV=2	56.2	51	17	17	34	2.83004e+08
Q96BS4	FBL protein (Fragment) OS=Homo sapiens OX=9606 GN=FBL PE=2 SV=2	28.4	68	14	14	32	4.78141e+07
P62081	40S ribosomal protein S7 OS=Homo sapiens OX=9606 GN=RPS7 PE=1 SV=1	22.1	61	11	11	33	1.22828e+08
P33992	DNA replication licensing factor MCM5 OS=Homo sapiens OX=9606 GN=MCM5 PE=1 SV=5	82.2	42	26	26	61	2.73514e+08
Q14444	Caprin-1 OS=Homo sapiens OX=9606 GN=CAPRIN1 PE=1 SV=2	78.3	24	14	14	19	5.26976e+07
P60891	Ribose-phosphate pyrophosphokinase 1 OS=Homo sapiens OX=9606 GN=PRPS1 PE=1 SV=2	34.8	57	14	14	35	7.22227e+07
B4DFL1	Dihydrolipoyl dehydrogenase OS=Homo sapiens OX=9606 PE=2 SV=1	48.9	39	12	12	17	2.39377e+08
Q9UNX4	WD repeat-containing protein 3 OS=Homo sapiens OX=9606 GN=WDR3 PE=1 SV=1	106	27	21	21	23	1.59949e+08
A0A384N6C7	Epididymis secretory sperm binding protein OS=Homo sapiens OX=9606 PE=2 SV=1	64	48	19	20	39	1.16258e+08
B4DLQ2	Acetyltransferase component of pyruvate dehydrogenase complex OS=Homo sapiens OX=9606 PE=2 SV=1	46.2	45	1	16	20	1.45533e+07
P62244	40S ribosomal protein S15a OS=Homo sapiens OX=9606 GN=RPS15A PE=1 SV=2	14.8	78	12	12	39	1.29237e+08
Q9ULA0	Aspartyl aminopeptidase OS=Homo sapiens OX=9606 GN=DNPEP PE=1 SV=2	53.4	45	7	16	34	2.09027e+08
B2R8R5	cDNA, FLJ94025, highly similar to Homo sapiens tripartite motif-containing 28 (TRIM28), mRNA OS=Homo sapiens OX=9606 PE=2 SV=1	88.5	35	20	20	35	5.3781e+07
Q9Y383	Putative RNA-binding protein Luc7-like 2 OS=Homo sapiens OX=9606 GN=LUC7L2 PE=1 SV=2	46.5	43	12	17	47	9.59472e+07
P50991	T-complex protein 1 subunit delta OS=Homo sapiens OX=9606 GN=CCT4 PE=1 SV=4	57.9	50	21	22	37	8.28939e+08
A0A024R7K0	Splicing factor, arginine/serine-rich 14, isoform CRA_a OS=Homo sapiens OX=9606 GN=SFRS14 PE=4 SV=1	120.2	26	23	23	25	1.48023e+07
Q8N1C8	Stress-70 protein, mitochondrial (Fragment) OS=Homo sapiens OX=9606 GN=HSPA9 PE=2 SV=1	73.8	35	22	22	42	1.117e+08
B4DKY1	cysteine--tRNA ligase OS=Homo sapiens OX=9606 GN=CARS1 PE=1 SV=1	84.2	34	21	21	35	2.4032e+08
Q14690	Protein RRP5 homolog OS=Homo sapiens OX=9606 GN=PDCD11 PE=1 SV=3	208.6	15	20	20	20	4.77337e+06
P22314	Ubiquitin-like modifier-activating enzyme 1 OS=Homo sapiens OX=9606 GN=UBA1 PE=1 SV=3	117.8	25	19	19	28	1.20231e+08
Q9H0A0	RNA cytidine acetyltransferase OS=Homo sapiens OX=9606 GN=NAT10 PE=1 SV=2	115.7	26	6	21	21	3.68091e+06
A0A024RC67	Protein regulator of cytokinesis 1, isoform CRA_e OS=Homo sapiens OX=9606 GN=PRC1 PE=4 SV=1	71.6	34	17	18	26	1.52208e+07
A0A8I5KX72	NF-kappa-B-repressing factor OS=Homo sapiens OX=9606 GN=NKRF PE=1 SV=1	88	28	24	24	33	4.75084e+07
P08559	Pyruvate dehydrogenase E1 component subunit alpha, somatic form, mitochondrial OS=Homo sapiens OX=9606 GN=PDHA1 PE=1 SV=3	43.3	39	14	14	18	6.11976e+08
H3BNC9	40S ribosomal protein S17 OS=Homo sapiens OX=9606 PE=3 SV=2	64.5	11	9	9	34	8.50618e+08
P62753	40S ribosomal protein S6 OS=Homo sapiens OX=9606 GN=RPS6 PE=1 SV=1	28.7	39	13	13	36	1.44239e+08
Q13162	Peroxiredoxin-4 OS=Homo sapiens OX=9606 GN=PRDX4 PE=1 SV=1	30.5	61	10	13	37	3.71439e+07
A0A0S2Z5P5	Mini-chromosome maintenance complex-binding protein (Fragment) OS=Homo sapiens OX=9606 GN=MCMBP PE=2 SV=1	72.7	35	20	20	49	6.87383e+07
A0A024RDB2	Ras-GTPase activating protein SH3 domain-binding protein 2, isoform CRA_b OS=Homo sapiens OX=9606 GN=G3BP2 PE=4 SV=1	50.8	41	12	13	20	2.15979e+06
Q9BYB4	Guanine nucleotide-binding protein subunit beta-like protein 1 OS=Homo sapiens OX=9606 GN=GNB1L PE=1 SV=2	35.6	53	14	14	31	2.30621e+08
P62241	40S ribosomal protein S8 OS=Homo sapiens OX=9606 GN=RPS8 PE=1 SV=2	24.2	59	13	13	45	1.87646e+08
O76021	Ribosomal L1 domain-containing protein 1 OS=Homo sapiens OX=9606 GN=RSL1D1 PE=1 SV=3	54.9	44	20	20	27	1.11531e+07
P21333	Filamin-A OS=Homo sapiens OX=9606 GN=FLNA PE=1 SV=4	280.6	13	23	26	40	7.89212e+07
O43823	A-kinase anchor protein 8 OS=Homo sapiens OX=9606 GN=AKAP8 PE=1 SV=1	76.1	29	16	16	18	1.40779e+06
Q16527	Cysteine and glycine-rich protein 2 OS=Homo sapiens OX=9606 GN=CSRP2 PE=1 SV=3	20.9	72	13	13	38	1.44592e+09
A0A024R1F8	Zinc finger protein 278, isoform CRA_d OS=Homo sapiens OX=9606 GN=ZNF278 PE=4 SV=1	69	37	17	17	18	326311
P61313	60S ribosomal protein L15 OS=Homo sapiens OX=9606 GN=RPL15 PE=1 SV=2	24.1	53	12	12	46	2.39466e+08
P62979	Ubiquitin-40S ribosomal protein S27a OS=Homo sapiens OX=9606 GN=RPS27A PE=1 SV=2	18	58	4	11	45	3.65176e+09
X1WI28	60S ribosomal protein L10 (Fragment) OS=Homo sapiens OX=9606 GN=RPL10 PE=1 SV=7	23	51	2	11	35	1.43073e+08
A0A024R2Z6	Guanine nucleotide-binding protein-like 3 OS=Homo sapiens OX=9606 GN=GNL3 PE=4 SV=1	60.5	34	17	17	23	2.81868e+07
Q9BU08	T-complex protein 1 subunit epsilon (Fragment) OS=Homo sapiens OX=9606 PE=2 SV=1	59.4	37	20	21	44	1.49322e+10
P68133	Actin, alpha skeletal muscle OS=Homo sapiens OX=9606 GN=ACTA1 PE=1 SV=1	42	47	8	15	61	1.34811e+08
P25398	40S ribosomal protein S12 OS=Homo sapiens OX=9606 GN=RPS12 PE=1 SV=3	14.5	62	10	10	43	1.98094e+08
A0A024R462	Fibronectin OS=Homo sapiens OX=9606 GN=FN1 PE=4 SV=1	259	10	19	19	26	2.97814e+07
O00425	Insulin-like growth factor 2 mRNA-binding protein 3 OS=Homo sapiens OX=9606 GN=IGF2BP3 PE=1 SV=2	63.7	41	16	21	37	2.96325e+07
Q9NVP1	ATP-dependent RNA helicase DDX18 OS=Homo sapiens OX=9606 GN=DDX18 PE=1 SV=2	75.4	33	16	16	18	5.0655e+07
Q14684	Ribosomal RNA processing protein 1 homolog B OS=Homo sapiens OX=9606 GN=RRP1B PE=1 SV=3	84.4	26	12	12	15	8.22516e+06
B2RBS8	cDNA, FLJ95666, highly similar to Homo sapiens albumin (ALB), mRNA OS=Homo sapiens OX=9606 PE=2 SV=1	69.3	31	21	21	56	2.98467e+08
Q96C92	Endosome-associated-trafficking regulator 1 OS=Homo sapiens OX=9606 GN=ENTR1 PE=1 SV=3	47.9	26	9	9	13	1.30425e+07
Q9Y3F4	Serine-threonine kinase receptor-associated protein OS=Homo sapiens OX=9606 GN=STRAP PE=1 SV=1	38.4	62	17	17	26	4.82114e+07
A0A0A0MTB8	WD repeat-containing protein 36 OS=Homo sapiens OX=9606 GN=WDR36 PE=1 SV=1	99.3	20	13	13	15	1.79897e+06
Q9NZB2	Constitutive coactivator of PPAR-gamma-like protein 1 OS=Homo sapiens OX=9606 GN=FAM120A PE=1 SV=2	121.8	23	19	19	22	5.79098e+06
P13647	Keratin, type II cytoskeletal 5 OS=Homo sapiens OX=9606 GN=KRT5 PE=1 SV=3	62.3	32	9	20	40	7.53865e+07
Q6FHH6	LANCL1 protein (Fragment) OS=Homo sapiens OX=9606 GN=LANCL1 PE=2 SV=1	45.2	48	14	14	22	3.02154e+08
Q9UPU5	Ubiquitin carboxyl-terminal hydrolase 24 OS=Homo sapiens OX=9606 GN=USP24 PE=1 SV=3	294.2	11	25	25	38	7.49875e+07
A0A8V8TNX9	Pyruvate kinase PKM OS=Homo sapiens OX=9606 GN=PKM PE=4 SV=1	65.8	38	18	18	37	1.11376e+08
P11177	Pyruvate dehydrogenase E1 component subunit beta, mitochondrial OS=Homo sapiens OX=9606 GN=PDHB PE=1 SV=3	39.2	53	13	13	15	6.44629e+08
P36957	Dihydrolipoyllysine-residue succinyltransferase component of 2-oxoglutarate dehydrogenase complex, mitochondrial OS=Homo sapiens OX=9606 GN=DLST PE=1 SV=4	48.7	43	11	11	26	1.60093e+09
Q99832	T-complex protein 1 subunit eta OS=Homo sapiens OX=9606 GN=CCT7 PE=1 SV=2	59.3	37	18	18	38	2.46309e+08
P02538	Keratin, type II cytoskeletal 6A OS=Homo sapiens OX=9606 GN=KRT6A PE=1 SV=3	60	33	7	19	37	3.00323e+07
P53621	Coatomer subunit alpha OS=Homo sapiens OX=9606 GN=COPA PE=1 SV=2	138.3	22	22	22	25	1.43237e+08
Q99497	Parkinson disease protein 7 OS=Homo sapiens OX=9606 GN=PARK7 PE=1 SV=2	19.9	77	14	14	27	4.71749e+08
E9PLK3	Aminopeptidase OS=Homo sapiens OX=9606 GN=NPEPPS PE=1 SV=1	102.9	27	19	19	20	2.97396e+06
Q10471	Polypeptide N-acetylgalactosaminyltransferase 2 OS=Homo sapiens OX=9606 GN=GALNT2 PE=1 SV=1	64.7	36	18	18	34	1.39861e+08
Q9H6R4	Nucleolar protein 6 OS=Homo sapiens OX=9606 GN=NOL6 PE=1 SV=2	127.5	20	16	16	16	2.96325e+06
Q15717	ELAV-like protein 1 OS=Homo sapiens OX=9606 GN=ELAVL1 PE=1 SV=2	36.1	52	13	13	20	5.18926e+07
A1L020	RNA-binding protein MEX3A OS=Homo sapiens OX=9606 GN=MEX3A PE=1 SV=1	54.1	40	12	14	16	1.01216e+07
Q8NC51	Plasminogen activator inhibitor 1 RNA-binding protein OS=Homo sapiens OX=9606 GN=SERBP1 PE=1 SV=2	44.9	38	14	14	36	2.73377e+08
P62805	Histone H4 OS=Homo sapiens OX=9606 GN=H4C16 PE=1 SV=2	11.4	53	9	9	62	1.65593e+09
Q9UEG4	Zinc finger protein 629 OS=Homo sapiens OX=9606 GN=ZNF629 PE=1 SV=2	96.6	25	15	16	19	728464
P08670	Vimentin OS=Homo sapiens OX=9606 GN=VIM PE=1 SV=4	53.6	42	17	18	30	5.95568e+07
B2RD19	protein-ribulosamine 3-kinase OS=Homo sapiens OX=9606 PE=2 SV=1	34.3	34	11	11	29	4.42258e+08
O94964	Protein SOGA1 OS=Homo sapiens OX=9606 GN=SOGA1 PE=1 SV=2	159.7	16	20	20	20	9.79782e+06
Q96SB4	SRSF protein kinase 1 OS=Homo sapiens OX=9606 GN=SRPK1 PE=1 SV=2	74.3	24	10	14	24	2.26532e+07
Q9BZE4	GTP-binding protein 4 OS=Homo sapiens OX=9606 GN=GTPBP4 PE=1 SV=3	73.9	32	18	18	22	7.14509e+06
E7EU96	Casein kinase II subunit alpha OS=Homo sapiens OX=9606 GN=CSNK2A1 PE=1 SV=1	45.3	49	12	13	23	6.32826e+07
Q14192	Four and a half LIM domains protein 2 OS=Homo sapiens OX=9606 GN=FHL2 PE=1 SV=3	32.2	59	14	14	27	9.59518e+06
P56270	Myc-associated zinc finger protein OS=Homo sapiens OX=9606 GN=MAZ PE=1 SV=1	48.6	32	1	10	32	9.18449e+07
A8K9K6	cDNA FLJ76962, highly similar to Homo sapiens nucleolar protein 5A (56kDa with KKE/D repeat) (NOL5A), mRNA OS=Homo sapiens OX=9606 PE=2 SV=1	65.9	29	15	15	28	5.39189e+07
O95793	Double-stranded RNA-binding protein Staufen homolog 1 OS=Homo sapiens OX=9606 GN=STAU1 PE=1 SV=2	63.1	43	15	17	20	1.99665e+06
A8K3S3	Kinesin-like protein OS=Homo sapiens OX=9606 PE=2 SV=1	81.3	31	20	20	34	9.45907e+07
P51114	RNA-binding protein FXR1 OS=Homo sapiens OX=9606 GN=FXR1 PE=1 SV=3	69.7	28	12	15	22	1.52611e+07
P62750	60S ribosomal protein L23a OS=Homo sapiens OX=9606 GN=RPL23A PE=1 SV=1	17.7	52	13	13	34	1.01669e+08
P62888	60S ribosomal protein L30 OS=Homo sapiens OX=9606 GN=RPL30 PE=1 SV=2	12.8	67	8	8	37	2.41235e+08
Q6P2Q9	Pre-mRNA-processing-splicing factor 8 OS=Homo sapiens OX=9606 GN=PRPF8 PE=1 SV=2	273.4	9	20	20	22	1.33347e+07
Q96RG2	PAS domain-containing serine/threonine-protein kinase OS=Homo sapiens OX=9606 GN=PASK PE=1 SV=3	142.8	15	15	15	16	5.20335e+07
Q13151	Heterogeneous nuclear ribonucleoprotein A0 OS=Homo sapiens OX=9606 GN=HNRNPA0 PE=1 SV=1	30.8	43	7	9	17	3.24156e+06
P30050	60S ribosomal protein L12 OS=Homo sapiens OX=9606 GN=RPL12 PE=1 SV=1	17.8	59	8	8	25	1.75736e+08
O75534	Cold shock domain-containing protein E1 OS=Homo sapiens OX=9606 GN=CSDE1 PE=1 SV=2	88.8	25	18	18	28	2.42815e+07
Q9Y5Q8	General transcription factor 3C polypeptide 5 OS=Homo sapiens OX=9606 GN=GTF3C5 PE=1 SV=2	59.5	36	15	15	26	1.52925e+07
K7ER00	Phenylalanine--tRNA ligase alpha subunit OS=Homo sapiens OX=9606 GN=FARSA PE=1 SV=1	62.4	34	12	12	23	1.54403e+08
Q4W4Y1	Dopamine receptor interacting protein 4 OS=Homo sapiens OX=9606 GN=DRIP4 PE=2 SV=1	96	23	19	19	29	9.65349e+07
O00743	Serine/threonine-protein phosphatase 6 catalytic subunit OS=Homo sapiens OX=9606 GN=PPP6C PE=1 SV=1	35.1	42	10	10	15	1.28364e+07
P26373	60S ribosomal protein L13 OS=Homo sapiens OX=9606 GN=RPL13 PE=1 SV=4	24.2	45	14	14	44	4.68532e+08
A4FU77	SNRNP200 protein (Fragment) OS=Homo sapiens OX=9606 GN=SNRNP200 PE=2 SV=1	216	12	16	16	16	7.79849e+06
P62280	40S ribosomal protein S11 OS=Homo sapiens OX=9606 GN=RPS11 PE=1 SV=3	18.4	60	15	15	56	4.44634e+08
Q13895	Bystin OS=Homo sapiens OX=9606 GN=BYSL PE=1 SV=3	49.6	42	14	14	16	2.20421e+07
O60832	H/ACA ribonucleoprotein complex subunit DKC1 OS=Homo sapiens OX=9606 GN=DKC1 PE=1 SV=3	57.6	35	14	14	20	9.37653e+06
E5KLM1	Dynamin-like 120 kDa protein, mitochondrial OS=Homo sapiens OX=9606 PE=4 SV=1	115.8	19	17	17	24	6.16272e+07
Q15393	Splicing factor 3B subunit 3 OS=Homo sapiens OX=9606 GN=SF3B3 PE=1 SV=4	135.5	15	14	14	20	2.79909e+07
D3YTB1	60S ribosomal protein L32 (Fragment) OS=Homo sapiens OX=9606 GN=RPL32 PE=1 SV=1	15.6	53	12	12	33	1.24044e+08
P04406	Glyceraldehyde-3-phosphate dehydrogenase OS=Homo sapiens OX=9606 GN=GAPDH PE=1 SV=3	36	59	11	12	24	4.34903e+07
B3KY60	cDNA FLJ16777 fis, clone BRHIP2029567, highly similar to Cell division cycle 5-like protein OS=Homo sapiens OX=9606 PE=2 SV=1	92.2	22	12	12	13	1.31527e+07
Q09161	Nuclear cap-binding protein subunit 1 OS=Homo sapiens OX=9606 GN=NCBP1 PE=1 SV=1	91.8	20	13	13	17	1.67786e+07
Q59H77	T-complex protein 1 subunit gamma (Fragment) OS=Homo sapiens OX=9606 PE=2 SV=1	63.5	35	15	15	26	2.11906e+08
Q06124	Tyrosine-protein phosphatase non-receptor type 11 OS=Homo sapiens OX=9606 GN=PTPN11 PE=1 SV=3	68	31	13	15	23	1.20489e+08
Q5VVC8	60S ribosomal protein L11 OS=Homo sapiens OX=9606 GN=RPL11 PE=1 SV=2	19	54	9	9	22	2.00554e+08
Q14247	Src substrate cortactin OS=Homo sapiens OX=9606 GN=CTTN PE=1 SV=2	61.5	29	15	15	23	1.07184e+08
O43175	D-3-phosphoglycerate dehydrogenase OS=Homo sapiens OX=9606 GN=PHGDH PE=1 SV=4	56.6	36	15	15	46	2.06406e+08
Q9Y2K1	Zinc finger and BTB domain-containing protein 1 OS=Homo sapiens OX=9606 GN=ZBTB1 PE=1 SV=3	82	22	13	13	16	5.48935e+06
Q9NX58	Cell growth-regulating nucleolar protein OS=Homo sapiens OX=9606 GN=LYAR PE=1 SV=3	43.6	35	11	11	19	8.27125e+06
O60547	GDP-mannose 4,6 dehydratase OS=Homo sapiens OX=9606 GN=GMDS PE=1 SV=1	41.9	42	14	14	22	1.31024e+08
Q9BRJ7	Tudor-interacting repair regulator protein OS=Homo sapiens OX=9606 GN=NUDT16L1 PE=1 SV=1	23.3	68	12	12	26	1.78268e+08
Q9Y2F5	Little elongation complex subunit 1 OS=Homo sapiens OX=9606 GN=ICE1 PE=1 SV=5	247.7	7	16	16	26	1.03004e+08
A0A7I2YQG2	Ribosomal protein L19 OS=Homo sapiens OX=9606 GN=RPL19 PE=1 SV=1	25.7	36	11	11	33	1.00291e+08
Q9Y2X3	Nucleolar protein 58 OS=Homo sapiens OX=9606 GN=NOP58 PE=1 SV=1	59.5	28	11	11	18	1.74121e+07
P62633	CCHC-type zinc finger nucleic acid binding protein OS=Homo sapiens OX=9606 GN=CNBP PE=1 SV=1	19.5	46	7	7	31	7.45539e+08
P07355	Annexin A2 OS=Homo sapiens OX=9606 GN=ANXA2 PE=1 SV=2	38.6	45	14	14	24	1.66483e+08
Q9Y6M1	Insulin-like growth factor 2 mRNA-binding protein 2 OS=Homo sapiens OX=9606 GN=IGF2BP2 PE=1 SV=2	66.1	26	9	13	20	1.72457e+06
P10599	Thioredoxin OS=Homo sapiens OX=9606 GN=TXN PE=1 SV=3	11.7	55	6	6	48	2.64698e+09
P07814	Bifunctional glutamate/proline--tRNA ligase OS=Homo sapiens OX=9606 GN=EPRS1 PE=1 SV=5	170.5	15	18	18	24	6.66985e+07
P31153	S-adenosylmethionine synthase isoform type-2 OS=Homo sapiens OX=9606 GN=MAT2A PE=1 SV=1	43.6	39	15	15	21	1.16938e+08
B3KWV6	Cytoplasmic FMR1-interacting protein OS=Homo sapiens OX=9606 PE=2 SV=1	145.4	14	6	14	22	5.48295e+07
Q9Y2R4	Probable ATP-dependent RNA helicase DDX52 OS=Homo sapiens OX=9606 GN=DDX52 PE=1 SV=4	67.4	23	10	10	13	1.36644e+06
B5BU52	Tyrosine-protein kinase OS=Homo sapiens OX=9606 GN=CSK PE=2 SV=1	50.6	38	14	14	25	1.90146e+08
Q9H000	E3 ubiquitin-protein ligase makorin-2 OS=Homo sapiens OX=9606 GN=MKRN2 PE=1 SV=2	46.9	39	15	15	29	2.27411e+08
B9EG90	DNA topoisomerase I OS=Homo sapiens OX=9606 GN=TOP1 PE=2 SV=1	90.6	19	14	14	21	1.97008e+07
O75531	Barrier-to-autointegration factor OS=Homo sapiens OX=9606 GN=BANF1 PE=1 SV=1	10.1	58	5	5	26	4.50262e+08
Q96GA3	Protein LTV1 homolog OS=Homo sapiens OX=9606 GN=LTV1 PE=1 SV=1	54.8	28	12	12	13	1.31937e+06
D6RBZ0	Heterogeneous nuclear ribonucleoprotein A/B OS=Homo sapiens OX=9606 GN=HNRNPAB PE=1 SV=1	35.7	36	12	14	27	3.86547e+07
P63241	Eukaryotic translation initiation factor 5A-1 OS=Homo sapiens OX=9606 GN=EIF5A PE=1 SV=2	16.8	56	6	6	23	1.38702e+08
A0A024R7L5	UPF1 OS=Homo sapiens OX=9606 GN=UPF1 PE=2 SV=1	123	18	14	14	16	4.22463e+06
Q2NL82	Pre-rRNA-processing protein TSR1 homolog OS=Homo sapiens OX=9606 GN=TSR1 PE=1 SV=1	91.8	18	13	13	16	5.60205e+06
Q4VCS5	Angiomotin OS=Homo sapiens OX=9606 GN=AMOT PE=1 SV=1	118	18	14	14	22	1.12339e+08
Q8WUA4	General transcription factor 3C polypeptide 2 OS=Homo sapiens OX=9606 GN=GTF3C2 PE=1 SV=2	100.6	20	11	11	14	4.70242e+06
Q10570	Cleavage and polyadenylation specificity factor subunit 1 OS=Homo sapiens OX=9606 GN=CPSF1 PE=1 SV=2	160.8	16	18	18	18	1.61865e+07
P23526	Adenosylhomocysteinase OS=Homo sapiens OX=9606 GN=AHCY PE=1 SV=4	47.7	38	14	16	30	8.36921e+07
J3QQ67	60S ribosomal protein L18 (Fragment) OS=Homo sapiens OX=9606 GN=RPL18 PE=1 SV=1	21.8	43	9	9	31	2.01777e+08
Q59EC0	Adenosine deaminase, RNA-specific isoform ADAR-a variant (Fragment) OS=Homo sapiens OX=9606 PE=2 SV=1	137.7	14	15	15	27	4.20809e+07
P62937	Peptidyl-prolyl cis-trans isomerase A OS=Homo sapiens OX=9606 GN=PPIA PE=1 SV=2	18	64	10	10	31	3.89296e+08
C9JBE1	Aspartyl aminopeptidase (Fragment) OS=Homo sapiens OX=9606 GN=DNPEP PE=1 SV=1	36.5	45	1	10	25	2.13125e+06
P62266	40S ribosomal protein S23 OS=Homo sapiens OX=9606 GN=RPS23 PE=1 SV=3	15.8	50	7	7	21	6.95044e+07
Q53G61	Small nuclear ribonucleoprotein polypeptide A' variant (Fragment) OS=Homo sapiens OX=9606 PE=2 SV=1	28.4	37	11	11	28	6.35882e+08
P39019	40S ribosomal protein S19 OS=Homo sapiens OX=9606 GN=RPS19 PE=1 SV=2	16.1	64	13	13	28	5.02285e+07
A0A1U9X982	PRRC2A OS=Homo sapiens OX=9606 PE=4 SV=1	228.7	10	14	15	17	2.3497e+07
Q53FI7	Four and a half LIM domains 1 variant (Fragment) OS=Homo sapiens OX=9606 PE=2 SV=1	31.9	57	12	12	19	1.26552e+08
A8K7F6	RNA helicase OS=Homo sapiens OX=9606 PE=2 SV=1	46.1	47	14	16	26	5.6128e+07
P41091	Eukaryotic translation initiation factor 2 subunit 3 OS=Homo sapiens OX=9606 GN=EIF2S3 PE=1 SV=3	51.1	30	11	11	13	5.47475e+06
P02533	Keratin, type I cytoskeletal 14 OS=Homo sapiens OX=9606 GN=KRT14 PE=1 SV=4	51.5	33	4	15	33	7.75567e+07
Q96H79	Zinc finger CCCH-type antiviral protein 1-like OS=Homo sapiens OX=9606 GN=ZC3HAV1L PE=1 SV=2	32.9	49	10	10	22	1.98664e+08
B2RCT6	cDNA, FLJ96276, highly similar to Homo sapiens G1 to S phase transition 1 (GSPT1), mRNA OS=Homo sapiens OX=9606 PE=2 SV=1	55.7	32	13	13	22	9.11905e+07
P14868	Aspartate--tRNA ligase, cytoplasmic OS=Homo sapiens OX=9606 GN=DARS1 PE=1 SV=2	57.1	34	16	16	26	6.60624e+07
Q5VTL8	Pre-mRNA-splicing factor 38B OS=Homo sapiens OX=9606 GN=PRPF38B PE=1 SV=1	64.4	25	11	11	26	1.04347e+08
E9PB61	THO complex subunit 4 OS=Homo sapiens OX=9606 GN=ALYREF PE=1 SV=1	27.5	38	7	7	11	2.26635e+07
P58546	Myotrophin OS=Homo sapiens OX=9606 GN=MTPN PE=1 SV=2	12.9	62	6	6	17	9.8275e+07
Q8WVV9	Heterogeneous nuclear ribonucleoprotein L-like OS=Homo sapiens OX=9606 GN=HNRNPLL PE=1 SV=1	60	37	12	13	18	4.75639e+07
Q2VIK8	RcNSEP1 (Fragment) OS=Homo sapiens OX=9606 PE=4 SV=1	35.4	29	1	7	18	1.0299e+06
Q9BVI4	Nucleolar complex protein 4 homolog OS=Homo sapiens OX=9606 GN=NOC4L PE=1 SV=1	58.4	26	10	10	11	2.20128e+06
A0A7I2YBM0	Endoribonuclease Dicer OS=Homo sapiens OX=9606 GN=DICER1 PE=1 SV=1	205.1	10	13	13	13	3.10167e+06
Q15654	Thyroid receptor-interacting protein 6 OS=Homo sapiens OX=9606 GN=TRIP6 PE=1 SV=3	50.3	36	10	10	21	4.51232e+07
P36873	Serine/threonine-protein phosphatase PP1-gamma catalytic subunit OS=Homo sapiens OX=9606 GN=PPP1CC PE=1 SV=1	37	38	2	10	15	2.99928e+06
A0A024R394	Cysteine and histidine-rich domain (CHORD)-containing 1, isoform CRA_c OS=Homo sapiens OX=9606 GN=CHORDC1 PE=4 SV=1	37.5	43	11	11	19	5.90014e+07
P14174	Macrophage migration inhibitory factor OS=Homo sapiens OX=9606 GN=MIF PE=1 SV=4	12.5	47	5	6	69	6.62548e+09
Q15181	Inorganic pyrophosphatase OS=Homo sapiens OX=9606 GN=PPA1 PE=1 SV=2	32.6	51	10	10	16	4.45949e+07
P42166	Lamina-associated polypeptide 2, isoform alpha OS=Homo sapiens OX=9606 GN=TMPO PE=1 SV=2	75.4	29	10	15	22	3.98316e+08
P62249	40S ribosomal protein S16 OS=Homo sapiens OX=9606 GN=RPS16 PE=1 SV=2	16.4	70	15	15	46	7.7121e+08
P16403	Histone H1.2 OS=Homo sapiens OX=9606 GN=H1-2 PE=1 SV=2	21.4	26	9	9	40	3.80671e+08
P08779	Keratin, type I cytoskeletal 16 OS=Homo sapiens OX=9606 GN=KRT16 PE=1 SV=4	51.2	27	3	14	33	1.25829e+07
A0A3S6H812	Protein arginine N-methyltransferase 1 transcript variant 22 OS=Homo sapiens OX=9606 GN=PRMT1 PE=2 SV=1	43.8	32	11	11	23	1.00284e+08
P35573	Glycogen debranching enzyme OS=Homo sapiens OX=9606 GN=AGL PE=1 SV=3	174.7	12	16	16	19	9.15573e+06
Q9BSD7	Cancer-related nucleoside-triphosphatase OS=Homo sapiens OX=9606 GN=NTPCR PE=1 SV=1	20.7	77	12	12	29	1.2998e+08
B4DNH5	cDNA FLJ59039, highly similar to Homo sapiens zinc finger protein 121 (ZNF121), mRNA OS=Homo sapiens OX=9606 PE=2 SV=1	39.1	36	9	10	13	1.03001e+07
P60981	Destrin OS=Homo sapiens OX=9606 GN=DSTN PE=1 SV=3	18.5	73	13	14	24	1.66314e+08
P40429	60S ribosomal protein L13a OS=Homo sapiens OX=9606 GN=RPL13A PE=1 SV=2	23.6	48	15	15	33	1.44043e+08
O43684	Mitotic checkpoint protein BUB3 OS=Homo sapiens OX=9606 GN=BUB3 PE=1 SV=1	37.1	49	12	12	21	8.41373e+07
Q9BQA1	Methylosome protein 50 OS=Homo sapiens OX=9606 GN=WDR77 PE=1 SV=1	36.7	48	10	10	24	9.75409e+07
Q9Y5Q9	General transcription factor 3C polypeptide 3 OS=Homo sapiens OX=9606 GN=GTF3C3 PE=1 SV=1	101.2	15	12	12	14	2.47114e+07
B4DY08	Heterogeneous nuclear ribonucleoproteins C1/C2 OS=Homo sapiens OX=9606 GN=HNRNPC PE=1 SV=1	32	34	11	11	29	4.10294e+07
O75533	Splicing factor 3B subunit 1 OS=Homo sapiens OX=9606 GN=SF3B1 PE=1 SV=3	145.7	14	13	13	14	1.275e+06
M0R0F0	40S ribosomal protein S5 (Fragment) OS=Homo sapiens OX=9606 GN=RPS5 PE=1 SV=1	22.4	43	8	8	22	9.40765e+07
Q14974	Importin subunit beta-1 OS=Homo sapiens OX=9606 GN=KPNB1 PE=1 SV=2	97.1	16	11	11	20	3.48511e+07
P63151	Serine/threonine-protein phosphatase 2A 55 kDa regulatory subunit B alpha isoform OS=Homo sapiens OX=9606 GN=PPP2R2A PE=1 SV=1	51.7	36	12	12	19	1.0335e+08
Q9BYG3	MKI67 FHA domain-interacting nucleolar phosphoprotein OS=Homo sapiens OX=9606 GN=NIFK PE=1 SV=1	34.2	39	10	10	13	5.2454e+06
P42285	Exosome RNA helicase MTR4 OS=Homo sapiens OX=9606 GN=MTREX PE=1 SV=3	117.7	14	9	9	10	2.51927e+06
O95232	Luc7-like protein 3 OS=Homo sapiens OX=9606 GN=LUC7L3 PE=1 SV=2	51.4	23	9	9	10	1.07043e+07
J3KTL2	Serine/arginine-rich splicing factor 1 OS=Homo sapiens OX=9606 GN=SRSF1 PE=1 SV=1	28.3	46	12	13	26	2.00076e+07
P46087	Probable 28S rRNA (cytosine(4447)-C(5))-methyltransferase OS=Homo sapiens OX=9606 GN=NOP2 PE=1 SV=2	89.2	23	13	13	17	1.73147e+07
A0A6Q8PHH9	glycine--tRNA ligase OS=Homo sapiens OX=9606 GN=GARS1 PE=1 SV=1	79.3	24	13	13	16	7.32103e+07
B4DF70	cDNA FLJ60461, highly similar to Peroxiredoxin-2 OS=Homo sapiens OX=9606 PE=2 SV=1	20.1	48	9	9	20	1.09862e+08
Q8WX93	Palladin OS=Homo sapiens OX=9606 GN=PALLD PE=1 SV=3	150.5	13	13	13	24	6.82082e+07
P27816	Microtubule-associated protein 4 OS=Homo sapiens OX=9606 GN=MAP4 PE=1 SV=3	120.9	18	14	14	19	1.00131e+08
P62140	Serine/threonine-protein phosphatase PP1-beta catalytic subunit OS=Homo sapiens OX=9606 GN=PPP1CB PE=1 SV=3	37.2	38	2	10	15	2.90382e+07
E9PAV9	G patch domain-containing protein 4 OS=Homo sapiens OX=9606 GN=GPATCH4 PE=1 SV=1	42.6	34	10	10	12	4.03705e+06
Q9H9A6	Leucine-rich repeat-containing protein 40 OS=Homo sapiens OX=9606 GN=LRRC40 PE=1 SV=1	68.2	31	15	15	20	4.60992e+07
E9PBS1	Bifunctional phosphoribosylaminoimidazole carboxylase/phosphoribosylaminoimidazole succinocarboxamide synthetase (Fragment) OS=Homo sapiens OX=9606 GN=PAICS PE=1 SV=1	45.6	29	7	7	13	7.49497e+07
E9PC52	Histone-binding protein RBBP7 OS=Homo sapiens OX=9606 GN=RBBP7 PE=1 SV=1	46.9	30	3	10	23	6.37438e+07
P62269	40S ribosomal protein S18 OS=Homo sapiens OX=9606 GN=RPS18 PE=1 SV=3	17.7	54	13	13	41	6.9574e+08
Q5QNW6	Histone H2B type 2-F OS=Homo sapiens OX=9606 GN=H2BC18 PE=1 SV=3	13.9	47	2	7	41	1.72854e+08
Q9UNQ2	Probable dimethyladenosine transferase OS=Homo sapiens OX=9606 GN=DIMT1 PE=1 SV=1	35.2	45	11	11	12	1.43567e+07
P26641	Elongation factor 1-gamma OS=Homo sapiens OX=9606 GN=EEF1G PE=1 SV=3	50.1	36	13	13	28	1.46761e+08
Q9BRP1	Programmed cell death protein 2-like OS=Homo sapiens OX=9606 GN=PDCD2L PE=1 SV=1	39.4	39	8	8	13	7.21856e+07
P06576	ATP synthase subunit beta, mitochondrial OS=Homo sapiens OX=9606 GN=ATP5F1B PE=1 SV=3	56.5	24	8	8	14	943097
P63173	60S ribosomal protein L38 OS=Homo sapiens OX=9606 GN=RPL38 PE=1 SV=2	8.2	53	7	7	43	9.78555e+08
Q8WZ56	Serine/threonine-protein phosphatase OS=Homo sapiens OX=9606 PE=2 SV=1	35.6	40	9	9	13	2.63577e+07
Q9Y678	Coatomer subunit gamma-1 OS=Homo sapiens OX=9606 GN=COPG1 PE=1 SV=1	97.7	19	13	13	14	4.49854e+07
Q5SW79	Centrosomal protein of 170 kDa OS=Homo sapiens OX=9606 GN=CEP170 PE=1 SV=1	175.2	10	12	12	12	2.17342e+07
P00492	Hypoxanthine-guanine phosphoribosyltransferase OS=Homo sapiens OX=9606 GN=HPRT1 PE=1 SV=2	24.6	59	11	11	19	3.87283e+08
Q6L8Q7	2',5'-phosphodiesterase 12 OS=Homo sapiens OX=9606 GN=PDE12 PE=1 SV=2	67.3	29	12	12	17	5.74097e+07
G5E948	Mitogen-activated protein kinase kinase kinase kinase 4 OS=Homo sapiens OX=9606 GN=MAP4K4 PE=1 SV=3	157.7	12	14	14	17	9.45265e+06
P54136	Arginine--tRNA ligase, cytoplasmic OS=Homo sapiens OX=9606 GN=RARS1 PE=1 SV=2	75.3	21	12	12	23	5.83513e+07
P08865	40S ribosomal protein SA OS=Homo sapiens OX=9606 GN=RPSA PE=1 SV=4	32.8	27	7	7	17	9.6846e+07
Q8IY37	Probable ATP-dependent RNA helicase DHX37 OS=Homo sapiens OX=9606 GN=DHX37 PE=1 SV=1	129.5	14	14	14	14	289923
Q5U5Q3	RNA-binding E3 ubiquitin-protein ligase MEX3C OS=Homo sapiens OX=9606 GN=MEX3C PE=1 SV=3	69.3	20	7	9	12	1.01403e+07
P49792	E3 SUMO-protein ligase RanBP2 OS=Homo sapiens OX=9606 GN=RANBP2 PE=1 SV=2	358	7	18	18	25	4.60554e+07
P05198	Eukaryotic translation initiation factor 2 subunit 1 OS=Homo sapiens OX=9606 GN=EIF2S1 PE=1 SV=3	36.1	36	11	11	12	1.78654e+06
Q9NQ29	Putative RNA-binding protein Luc7-like 1 OS=Homo sapiens OX=9606 GN=LUC7L PE=1 SV=1	43.7	29	5	10	24	1.29947e+07
A0AVT1	Ubiquitin-like modifier-activating enzyme 6 OS=Homo sapiens OX=9606 GN=UBA6 PE=1 SV=1	117.9	16	14	14	19	2.01056e+08
A8K7X9	cDNA FLJ76922, highly similar to Homo sapiens zinc finger protein 272 (ZNF272), mRNA OS=Homo sapiens OX=9606 PE=2 SV=1	63.7	16	6	6	8	1.78304e+06
Q02543	60S ribosomal protein L18a OS=Homo sapiens OX=9606 GN=RPL18A PE=1 SV=2	20.7	50	11	11	28	1.5151e+08
Q9NR12	PDZ and LIM domain protein 7 OS=Homo sapiens OX=9606 GN=PDLIM7 PE=1 SV=1	49.8	24	10	10	11	6.98496e+06
Q9Y520	Protein PRRC2C OS=Homo sapiens OX=9606 GN=PRRC2C PE=1 SV=4	316.7	7	12	13	17	1.41577e+07
Q9NRF8	CTP synthase 2 OS=Homo sapiens OX=9606 GN=CTPS2 PE=1 SV=1	65.6	27	10	12	16	2.84767e+07
P62987	Ubiquitin-60S ribosomal protein L40 OS=Homo sapiens OX=9606 GN=UBA52 PE=1 SV=2	14.7	46	1	8	44	5.45542e+07
Q96D09	G-protein coupled receptor-associated sorting protein 2 OS=Homo sapiens OX=9606 GN=GPRASP2 PE=1 SV=1	93.7	16	10	10	10	2.06032e+06
Q9BVJ6	U3 small nucleolar RNA-associated protein 14 homolog A OS=Homo sapiens OX=9606 GN=UTP14A PE=1 SV=1	87.9	16	11	11	11	1.63716e+06
A0A6I8PU73	DnaJ homolog subfamily C member 7 OS=Homo sapiens OX=9606 GN=DNAJC7 PE=1 SV=1	56.7	27	15	15	24	6.39482e+07
Q8TDD1	ATP-dependent RNA helicase DDX54 OS=Homo sapiens OX=9606 GN=DDX54 PE=1 SV=2	98.5	15	12	12	12	4.33911e+06
Q6PJ69	Tripartite motif-containing protein 65 OS=Homo sapiens OX=9606 GN=TRIM65 PE=1 SV=3	57.3	27	8	8	12	4.16629e+07
Q8NHQ9	ATP-dependent RNA helicase DDX55 OS=Homo sapiens OX=9606 GN=DDX55 PE=1 SV=3	68.5	24	15	15	15	1.64279e+06
Q5JTC6	APC membrane recruitment protein 1 OS=Homo sapiens OX=9606 GN=AMER1 PE=1 SV=2	124	14	11	11	12	9.45431e+06
P42677	40S ribosomal protein S27 OS=Homo sapiens OX=9606 GN=RPS27 PE=1 SV=3	9.5	42	3	6	33	1.48178e+09
Q92522	Histone H1.10 OS=Homo sapiens OX=9606 GN=H1-10 PE=1 SV=1	22.5	40	10	10	16	2.29142e+07
P68431	Histone H3.1 OS=Homo sapiens OX=9606 GN=H3C12 PE=1 SV=2	15.4	48	1	5	14	4.19786e+08
B7Z3H2	cDNA FLJ53370, highly similar to Mus musculus cytoplasmic FMR1 interacting protein 2 (Cyfip2), mRNA OS=Homo sapiens OX=9606 PE=2 SV=1	129.6	11	2	10	16	1.84161e+06
B2RNR6	Zinc finger RNA binding protein OS=Homo sapiens OX=9606 GN=ZFR PE=2 SV=1	116.9	11	10	10	10	9.69515e+06
A0A384ME03	Epididymis secretory sperm binding protein OS=Homo sapiens OX=9606 PE=2 SV=1	311.5	5	11	11	11	4.74426e+06
P46781	40S ribosomal protein S9 OS=Homo sapiens OX=9606 GN=RPS9 PE=1 SV=3	22.6	42	12	12	37	2.21128e+08
A0A2R8Y849	40S ribosomal protein S24 OS=Homo sapiens OX=9606 GN=RPS24 PE=1 SV=1	15.2	30	4	4	19	8.39673e+07
Q8N257	Histone H2B type 3-B OS=Homo sapiens OX=9606 GN=H2BC26 PE=1 SV=3	13.9	47	2	7	33	9.72108e+07
Q9ULD0	2-oxoglutarate dehydrogenase-like, mitochondrial OS=Homo sapiens OX=9606 GN=OGDHL PE=1 SV=3	114.4	13	7	11	14	4.98e+07
O75179	Ankyrin repeat domain-containing protein 17 OS=Homo sapiens OX=9606 GN=ANKRD17 PE=1 SV=3	274.1	6	10	10	11	7.69057e+06
A8K9T9	phosphoribosylformylglycinamidine synthase OS=Homo sapiens OX=9606 PE=2 SV=1	144.6	12	11	11	16	8.20601e+07
Q16778	Histone H2B type 2-E OS=Homo sapiens OX=9606 GN=H2BC21 PE=1 SV=3	13.9	47	0	7	34	1.8299e+09
Q59GK9	60S ribosomal protein L21 (Fragment) OS=Homo sapiens OX=9606 PE=2 SV=1	18.9	33	6	6	22	8.06002e+07
J3QRC4	60S ribosomal protein L26 (Fragment) OS=Homo sapiens OX=9606 GN=RPL26 PE=3 SV=1	15.7	39	1	7	18	1.02468e+08
Q96AB3	Isochorismatase domain-containing protein 2 OS=Homo sapiens OX=9606 GN=ISOC2 PE=1 SV=1	22.3	62	6	6	8	5.08478e+07
P08579	U2 small nuclear ribonucleoprotein B'' OS=Homo sapiens OX=9606 GN=SNRPB2 PE=1 SV=1	25.5	37	5	7	11	7.66083e+06
Q15417	Calponin-3 OS=Homo sapiens OX=9606 GN=CNN3 PE=1 SV=1	36.4	33	7	7	14	6.9618e+07
O00461	Golgi integral membrane protein 4 OS=Homo sapiens OX=9606 GN=GOLIM4 PE=1 SV=1	81.8	20	11	11	19	5.0902e+07
Q9GZR7	ATP-dependent RNA helicase DDX24 OS=Homo sapiens OX=9606 GN=DDX24 PE=1 SV=1	96.3	16	12	12	13	4.29256e+06
Q6IPH7	60S ribosomal protein L14 OS=Homo sapiens OX=9606 GN=RPL14 PE=2 SV=1	23.8	35	1	7	26	1.01802e+07
O15371	Eukaryotic translation initiation factor 3 subunit D OS=Homo sapiens OX=9606 GN=EIF3D PE=1 SV=1	63.9	19	9	9	12	4.94719e+07
B4DTA2	cDNA FLJ60148, highly similar to Homo sapiens heterogeneous nuclear ribonucleoprotein D-like (HNRPDL), transcript variant 2, mRNA OS=Homo sapiens OX=9606 PE=2 SV=1	30.2	26	5	7	19	1.57057e+06
Q9BY77	Polymerase delta-interacting protein 3 OS=Homo sapiens OX=9606 GN=POLDIP3 PE=1 SV=2	46.1	34	11	11	20	7.10814e+07
Q9NPF4	tRNA N6-adenosine threonylcarbamoyltransferase OS=Homo sapiens OX=9606 GN=OSGEP PE=1 SV=1	36.4	43	10	10	12	4.0315e+07
A6NHL2	Tubulin alpha chain-like 3 OS=Homo sapiens OX=9606 GN=TUBAL3 PE=1 SV=2	49.9	11	1	6	29	3.2279e+07
P16104	Histone H2AX OS=Homo sapiens OX=9606 GN=H2AX PE=1 SV=2	15.1	59	1	6	26	1.8816e+07
Q9C0B1	Alpha-ketoglutarate-dependent dioxygenase FTO OS=Homo sapiens OX=9606 GN=FTO PE=1 SV=3	58.2	22	9	9	12	3.03355e+08
A0A024R1S5	GTP-binding protein 1 OS=Homo sapiens OX=9606 GN=GTPBP1 PE=4 SV=1	71.4	22	9	9	10	3.66852e+06
Q07666	KH domain-containing, RNA-binding, signal transduction-associated protein 1 OS=Homo sapiens OX=9606 GN=KHDRBS1 PE=1 SV=1	48.2	26	7	7	20	7.06485e+07
P62277	40S ribosomal protein S13 OS=Homo sapiens OX=9606 GN=RPS13 PE=1 SV=2	17.2	53	10	10	32	2.01184e+08
Q9BQQ5	Ribosomal protein L27a OS=Homo sapiens OX=9606 GN=L27a PE=4 SV=1	12	44	7	7	23	1.29018e+08
P05386	60S acidic ribosomal protein P1 OS=Homo sapiens OX=9606 GN=RPLP1 PE=1 SV=1	11.5	52	1	2	8	1.41372e+07
A0A0U1RR32	Histone H2A OS=Homo sapiens OX=9606 GN=hCG_2039566 PE=3 SV=1	18.5	44	2	6	31	1.08212e+09
P08243	Asparagine synthetase [glutamine-hydrolyzing] OS=Homo sapiens OX=9606 GN=ASNS PE=1 SV=4	64.3	22	10	10	15	2.27436e+07
Q13242	Serine/arginine-rich splicing factor 9 OS=Homo sapiens OX=9606 GN=SRSF9 PE=1 SV=1	25.5	49	11	12	17	3.14186e+06
Q2Q9H2	Glucose-6-phosphate 1-dehydrogenase (Fragment) OS=Homo sapiens OX=9606 GN=G6PD PE=3 SV=1	54.8	30	13	13	17	4.83889e+07
P38159	RNA-binding motif protein, X chromosome OS=Homo sapiens OX=9606 GN=RBMX PE=1 SV=3	42.3	30	4	12	22	2.39673e+07
Q9Y3C1	Nucleolar protein 16 OS=Homo sapiens OX=9606 GN=NOP16 PE=1 SV=2	21.2	43	7	7	11	4.73527e+06
Q9BQ70	Transcription factor 25 OS=Homo sapiens OX=9606 GN=TCF25 PE=1 SV=1	76.6	20	11	11	11	4.80453e+06
B3KWN0	cDNA FLJ43389 fis, clone OCBBF2007068, highly similar to Ankyrin repeat domain-containing protein 52 OS=Homo sapiens OX=9606 PE=2 SV=1	115	14	10	10	10	3.02078e+06
Q9NW13	RNA-binding protein 28 OS=Homo sapiens OX=9606 GN=RBM28 PE=1 SV=3	85.7	15	10	10	11	4.19205e+07
Q96CV8	Thimet oligopeptidase 1 OS=Homo sapiens OX=9606 GN=THOP1 PE=1 SV=1	78.8	17	11	11	15	7.1255e+08
Q9H0S4	Probable ATP-dependent RNA helicase DDX47 OS=Homo sapiens OX=9606 GN=DDX47 PE=1 SV=1	50.6	24	8	8	9	3.01865e+06
B3GQS7	60 kDa heat shock protein, mitochondrial OS=Homo sapiens OX=9606 GN=HSPD1 PE=2 SV=1	60.6	22	10	10	14	2.48354e+07
Q9NRM2	Zinc finger protein 277 OS=Homo sapiens OX=9606 GN=ZNF277 PE=1 SV=2	52.8	24	8	9	11	796466
P83731	60S ribosomal protein L24 OS=Homo sapiens OX=9606 GN=RPL24 PE=1 SV=1	17.8	42	9	9	33	1.66102e+08
B3KSG9	Transmembrane 9 superfamily member OS=Homo sapiens OX=9606 PE=2 SV=1	65.4	22	10	10	14	6.21759e+07
B2R6U8	Cleavage and polyadenylation specificity factor subunit 5 OS=Homo sapiens OX=9606 PE=2 SV=1	26.2	39	10	10	17	2.06619e+07
Q8IUE6	Histone H2A type 2-B OS=Homo sapiens OX=9606 GN=H2AC21 PE=1 SV=3	14	58	1	5	19	6.43711e+06
H0Y938	Coatomer subunit beta' OS=Homo sapiens OX=9606 GN=COPB2 PE=1 SV=2	101.5	15	11	11	13	5.36247e+07
A8K7N0	60S ribosomal protein L14 OS=Homo sapiens OX=9606 PE=2 SV=1	23.6	35	1	7	27	1.2439e+08
Q00013	55 kDa erythrocyte membrane protein OS=Homo sapiens OX=9606 GN=MPP1 PE=1 SV=2	52.3	29	8	8	13	3.31111e+07
B5MCF9	Pescadillo homolog OS=Homo sapiens OX=9606 GN=PES1 PE=1 SV=1	66	19	10	10	11	2.56211e+06
P35556	Fibrillin-2 OS=Homo sapiens OX=9606 GN=FBN2 PE=1 SV=3	314.6	5	12	12	12	4.32273e+07
Q14966	Zinc finger protein 638 OS=Homo sapiens OX=9606 GN=ZNF638 PE=1 SV=2	220.5	7	12	12	12	527222
D3DN44	HCG2023567, isoform CRA_a OS=Homo sapiens OX=9606 GN=hCG_2023567 PE=4 SV=1	28.3	47	12	12	15	1.33338e+07
A8KA74	cDNA FLJ76065 OS=Homo sapiens OX=9606 PE=2 SV=1	97.6	15	12	12	12	3.42442e+06
A0A2U3TZI9	Centrosomal protein of 78 kDa OS=Homo sapiens OX=9606 GN=CEP78 PE=1 SV=1	79	17	9	9	9	813714
Q9UL40	Zinc finger protein 346 OS=Homo sapiens OX=9606 GN=ZNF346 PE=1 SV=1	32.9	41	9	9	9	1.08799e+06
A0A590UK80	Serine/arginine-rich splicing factor 6 (Fragment) OS=Homo sapiens OX=9606 PE=3 SV=1	121	10	7	12	21	3.09981e+07
C9J8B8	Polyamine deacetylase HDAC10 OS=Homo sapiens OX=9606 GN=HDAC10 PE=1 SV=1	66.2	24	8	8	14	4.9549e+07
P62318	Small nuclear ribonucleoprotein Sm D3 OS=Homo sapiens OX=9606 GN=SNRPD3 PE=1 SV=1	13.9	40	3	3	9	1.43792e+07
E9PB51	RNA-binding protein 4 (Fragment) OS=Homo sapiens OX=9606 GN=RBM4 PE=1 SV=1	26.3	56	11	11	14	5.10027e+06
A0A7I2V4W4	Serine/threonine-protein kinase TBK1 OS=Homo sapiens OX=9606 GN=TBK1 PE=1 SV=1	79.6	16	10	10	11	4.94987e+06
O94903	Pyridoxal phosphate homeostasis protein OS=Homo sapiens OX=9606 GN=PLPBP PE=1 SV=1	30.3	41	10	10	20	9.24013e+07
B4DXT2	cDNA FLJ59635, highly similar to Heat shock 70 kDa protein 4L OS=Homo sapiens OX=9606 PE=2 SV=1	91.9	16	9	12	16	3.435e+07
W5ZQ92	Fragile X mental retardation 1 OS=Homo sapiens OX=9606 GN=FMR1 PE=2 SV=1	62.7	19	7	10	15	2.61806e+07
P84243	Histone H3.3 OS=Homo sapiens OX=9606 GN=H3-3B PE=1 SV=2	15.3	48	2	5	15	5.631e+07
Q53EY9	F-box only protein 22 isoform a variant (Fragment) OS=Homo sapiens OX=9606 PE=2 SV=1	44.5	26	8	8	13	6.20593e+07
R4SCP5	Hypoxia-inducible factor prolyl hydroxylase 2 OS=Homo sapiens OX=9606 GN=EGLN1 PE=4 SV=1	46	38	13	13	18	4.97481e+07
O95816	BAG family molecular chaperone regulator 2 OS=Homo sapiens OX=9606 GN=BAG2 PE=1 SV=1	23.8	48	9	9	11	1.13763e+08
L0ERK8	Tumor suppressor p53 (Fragment) OS=Homo sapiens OX=9606 GN=TP53 PE=3 SV=1	11.4	54	1	5	21	2.66923e+06
P33316	Deoxyuridine 5'-triphosphate nucleotidohydrolase, mitochondrial OS=Homo sapiens OX=9606 GN=DUT PE=1 SV=4	26.5	40	2	8	17	1.91361e+08
Q86U90	Threonylcarbamoyl-AMP synthase OS=Homo sapiens OX=9606 GN=YRDC PE=1 SV=1	29.3	39	8	8	13	4.86946e+07
Q01081	Splicing factor U2AF 35 kDa subunit OS=Homo sapiens OX=9606 GN=U2AF1 PE=1 SV=3	27.9	29	6	6	18	2.22152e+07
O75132	Zinc finger BED domain-containing protein 4 OS=Homo sapiens OX=9606 GN=ZBED4 PE=1 SV=2	130.2	9	9	9	9	5.00113e+06
Q15182	Small nuclear ribonucleoprotein-associated protein OS=Homo sapiens OX=9606 GN=SNRPB PE=2 SV=1	29.7	15	6	6	16	4.58853e+07
Q13435	Splicing factor 3B subunit 2 OS=Homo sapiens OX=9606 GN=SF3B2 PE=1 SV=2	100.2	13	10	10	11	9.57567e+06
A0A024RC47	Zinc finger protein 24 (KOX 17), isoform CRA_b OS=Homo sapiens OX=9606 GN=ZNF24 PE=1 SV=1	42.1	35	11	12	12	1.63904e+07
Q8TDN6	Ribosome biogenesis protein BRX1 homolog OS=Homo sapiens OX=9606 GN=BRIX1 PE=1 SV=2	41.4	41	11	11	13	3.24438e+06
O00330	Pyruvate dehydrogenase protein X component, mitochondrial OS=Homo sapiens OX=9606 GN=PDHX PE=1 SV=3	54.1	26	9	9	10	1.24521e+08
P37108	Signal recognition particle 14 kDa protein OS=Homo sapiens OX=9606 GN=SRP14 PE=1 SV=2	14.6	49	8	8	18	3.15113e+07
Q03701	CCAAT/enhancer-binding protein zeta OS=Homo sapiens OX=9606 GN=CEBPZ PE=1 SV=3	120.9	12	11	11	11	1.04752e+06
A0A0J9YX62	DnaJ homolog subfamily B member 6 OS=Homo sapiens OX=9606 GN=DNAJB6 PE=1 SV=1	36.6	27	1	8	20	2.01782e+08
B4DNN4	Ribonucleoside-diphosphate reductase OS=Homo sapiens OX=9606 PE=2 SV=1	86.4	19	12	12	20	4.22348e+07
P68036	Ubiquitin-conjugating enzyme E2 L3 OS=Homo sapiens OX=9606 GN=UBE2L3 PE=1 SV=1	17.9	52	6	6	11	7.03832e+07
P08621	U1 small nuclear ribonucleoprotein 70 kDa OS=Homo sapiens OX=9606 GN=SNRNP70 PE=1 SV=2	51.5	22	10	10	13	7.02822e+06
A0A024QZR3	Protein pelota homolog OS=Homo sapiens OX=9606 GN=hCG_2002731 PE=3 SV=1	43.4	30	10	10	16	7.17307e+07
B5MDF5	GTP-binding nuclear protein Ran OS=Homo sapiens OX=9606 GN=RAN PE=1 SV=1	26.2	39	8	8	22	7.89959e+07
A7UJ17	DnaJ OS=Homo sapiens OX=9606 PE=2 SV=1	26.9	37	1	8	19	1.25452e+07
P04183	Thymidine kinase, cytosolic OS=Homo sapiens OX=9606 GN=TK1 PE=1 SV=2	25.5	47	8	8	11	5.77559e+07
Q01780	Exosome component 10 OS=Homo sapiens OX=9606 GN=EXOSC10 PE=1 SV=2	100.8	12	9	9	9	1.34672e+08
A0A024R566	Splicing factor 1 OS=Homo sapiens OX=9606 GN=SF1 PE=3 SV=1	61.9	21	7	8	15	6.47228e+07
Q4ZG57	DNA replication licensing factor MCM6 (Fragment) OS=Homo sapiens OX=9606 GN=MCM6 PE=3 SV=1	88.9	13	10	10	13	1.18547e+07
Q9NUD5	Zinc finger CCHC domain-containing protein 3 OS=Homo sapiens OX=9606 GN=ZCCHC3 PE=1 SV=2	43.5	28	10	10	10	3.96524e+06
P60866	40S ribosomal protein S20 OS=Homo sapiens OX=9606 GN=RPS20 PE=1 SV=1	13.4	29	5	5	24	9.05198e+08
Q8WUV3	PRMT3 protein (Fragment) OS=Homo sapiens OX=9606 GN=PRMT3 PE=2 SV=1	61.9	22	10	10	14	5.0995e+07
Q9BU76	Multiple myeloma tumor-associated protein 2 OS=Homo sapiens OX=9606 GN=MMTAG2 PE=1 SV=1	29.4	39	10	10	12	1.19115e+08
O43660	Pleiotropic regulator 1 OS=Homo sapiens OX=9606 GN=PLRG1 PE=1 SV=1	57.2	23	9	9	10	2.51912e+06
O00244	Copper transport protein ATOX1 OS=Homo sapiens OX=9606 GN=ATOX1 PE=1 SV=1	7.4	69	5	5	12	3.58515e+07
Q12899	Tripartite motif-containing protein 26 OS=Homo sapiens OX=9606 GN=TRIM26 PE=1 SV=1	62.1	19	9	9	9	856317
Q32Q12	Nucleoside diphosphate kinase OS=Homo sapiens OX=9606 GN=NME1-NME2 PE=1 SV=1	32.6	53	3	10	18	1.95403e+08
P62314	Small nuclear ribonucleoprotein Sm D1 OS=Homo sapiens OX=9606 GN=SNRPD1 PE=1 SV=1	13.3	55	4	4	7	8.02495e+06
P84103	Serine/arginine-rich splicing factor 3 OS=Homo sapiens OX=9606 GN=SRSF3 PE=1 SV=1	19.3	40	9	10	17	5.74847e+07
P36969	Phospholipid hydroperoxide glutathione peroxidase OS=Homo sapiens OX=9606 GN=GPX4 PE=1 SV=3	22.2	40	7	7	17	1.62394e+08
Q15269	Periodic tryptophan protein 2 homolog OS=Homo sapiens OX=9606 GN=PWP2 PE=1 SV=2	102.4	12	10	10	11	1.59523e+07
A0A0B4J1V8	HCG2039996 OS=Homo sapiens OX=9606 GN=PPAN-P2RY11 PE=3 SV=1	87.9	12	9	9	9	5.67879e+06
Q13601	KRR1 small subunit processome component homolog OS=Homo sapiens OX=9606 GN=KRR1 PE=1 SV=4	43.6	26	8	8	9	688037
P52907	F-actin-capping protein subunit alpha-1 OS=Homo sapiens OX=9606 GN=CAPZA1 PE=1 SV=3	32.9	42	6	8	8	2.07057e+08
P30740	Leukocyte elastase inhibitor OS=Homo sapiens OX=9606 GN=SERPINB1 PE=1 SV=1	42.7	27	8	8	10	2.02954e+07
Q9BV37	PWP1 homolog (S. cerevisiae) OS=Homo sapiens OX=9606 GN=PWP1 PE=2 SV=1	55.8	21	7	7	8	954775
P82909	Alpha-ketoglutarate dehydrogenase component 4 OS=Homo sapiens OX=9606 GN=MRPS36 PE=1 SV=2	11.5	70	6	6	7	8.91686e+07
O95071	E3 ubiquitin-protein ligase UBR5 OS=Homo sapiens OX=9606 GN=UBR5 PE=1 SV=2	309.2	5	8	8	8	4.16141e+06
P69905	Hemoglobin subunit alpha OS=Homo sapiens OX=9606 GN=HBA2 PE=1 SV=2	15.2	48	7	7	26	1.7119e+08
B2R7V4	cDNA, FLJ93619, highly similar to Homo sapiens PRP4 pre-mRNA processing factor 4 homolog (yeast) (PRPF4), mRNA OS=Homo sapiens OX=9606 PE=2 SV=1	58.4	20	7	7	7	867851
Q09028	Histone-binding protein RBBP4 OS=Homo sapiens OX=9606 GN=RBBP4 PE=1 SV=3	47.6	19	2	9	18	728370
A0A804HL54	isoleucine--tRNA ligase OS=Homo sapiens OX=9606 GN=IARS1 PE=1 SV=1	141.5	9	11	11	17	3.16044e+07
Q9Y5J1	U3 small nucleolar RNA-associated protein 18 homolog OS=Homo sapiens OX=9606 GN=UTP18 PE=1 SV=3	62	20	8	8	9	4.93409e+06
Q9UBV8	Peflin OS=Homo sapiens OX=9606 GN=PEF1 PE=1 SV=1	30.4	31	6	6	10	3.63434e+07
B4DW97	RNA helicase OS=Homo sapiens OX=9606 PE=2 SV=1	80	15	6	8	11	3.56632e+06
P42766	60S ribosomal protein L35 OS=Homo sapiens OX=9606 GN=RPL35 PE=1 SV=2	14.5	41	8	8	20	5.0536e+07
A0A024R321	Filamin B, beta (Actin binding protein 278), isoform CRA_a OS=Homo sapiens OX=9606 GN=FLNB PE=3 SV=1	280.3	6	8	11	16	1.46446e+07
Q8NHM4	Putative trypsin-6 OS=Homo sapiens OX=9606 GN=PRSS3P2 PE=5 SV=2	26.5	20	2	2	15	5.85067e+08
Q86X55	Histone-arginine methyltransferase CARM1 OS=Homo sapiens OX=9606 GN=CARM1 PE=1 SV=3	65.8	18	9	9	13	5.2559e+07
O14641	Segment polarity protein dishevelled homolog DVL-2 OS=Homo sapiens OX=9606 GN=DVL2 PE=1 SV=1	78.9	15	5	6	7	408955
C8C504	Beta-globin OS=Homo sapiens OX=9606 GN=HBB PE=3 SV=1	16	50	1	6	11	1.72047e+08
Q13057	Bifunctional coenzyme A synthase OS=Homo sapiens OX=9606 GN=COASY PE=1 SV=4	62.3	15	6	6	11	2.49649e+07
Q15678	Tyrosine-protein phosphatase non-receptor type 14 OS=Homo sapiens OX=9606 GN=PTPN14 PE=1 SV=2	135.2	10	9	9	9	535279
P15531	Nucleoside diphosphate kinase A OS=Homo sapiens OX=9606 GN=NME1 PE=1 SV=1	17.1	59	1	8	15	5.59589e+06
Q9GZP4	PITH domain-containing protein 1 OS=Homo sapiens OX=9606 GN=PITHD1 PE=1 SV=1	24.2	38	8	8	10	3.50133e+07
Q8N5C6	S1 RNA-binding domain-containing protein 1 OS=Homo sapiens OX=9606 GN=SRBD1 PE=1 SV=2	111.7	11	9	9	9	1.08885e+06
E9PFP8	Poly(rC)-binding protein 3 OS=Homo sapiens OX=9606 GN=PCBP3 PE=1 SV=1	38.2	20	1	6	18	6.89332e+06
P30520	Adenylosuccinate synthetase isozyme 2 OS=Homo sapiens OX=9606 GN=ADSS2 PE=1 SV=3	50.1	21	7	7	13	3.27174e+07
Q96K76	Ubiquitin carboxyl-terminal hydrolase 47 OS=Homo sapiens OX=9606 GN=USP47 PE=1 SV=3	157.2	9	12	12	12	3.38561e+07
Q99543	DnaJ homolog subfamily C member 2 OS=Homo sapiens OX=9606 GN=DNAJC2 PE=1 SV=4	72	21	9	9	9	1.37942e+07
P35250	Replication factor C subunit 2 OS=Homo sapiens OX=9606 GN=RFC2 PE=1 SV=3	39.1	18	6	6	8	1.24246e+07
P61758	Prefoldin subunit 3 OS=Homo sapiens OX=9606 GN=VBP1 PE=1 SV=4	22.6	44	8	8	13	6.28048e+07
A0A024R4Z4	HCG2039447, isoform CRA_d OS=Homo sapiens OX=9606 GN=hCG_2039447 PE=1 SV=1	63.3	17	7	7	7	1.10465e+06
Q15776	Zinc finger protein with KRAB and SCAN domains 8 OS=Homo sapiens OX=9606 GN=ZKSCAN8 PE=1 SV=2	65.8	19	9	9	10	2.77377e+06
Q9H5H4	Zinc finger protein 768 OS=Homo sapiens OX=9606 GN=ZNF768 PE=1 SV=2	60.2	21	11	12	13	644076
A8KAL2	Golgin subfamily A member 5 OS=Homo sapiens OX=9606 PE=2 SV=1	82.9	16	10	10	12	1.99332e+07
B4DNH1	Profilin OS=Homo sapiens OX=9606 PE=2 SV=1	20.8	39	3	7	11	1.4366e+08
Q9NY93	Probable ATP-dependent RNA helicase DDX56 OS=Homo sapiens OX=9606 GN=DDX56 PE=1 SV=1	61.6	17	8	8	8	1.65061e+06
Q9NZL4	Hsp70-binding protein 1 OS=Homo sapiens OX=9606 GN=HSPBP1 PE=1 SV=2	39.3	28	6	6	7	4.24979e+07
A0A8Q3SIA9	Adenosine deaminase OS=Homo sapiens OX=9606 GN=ADA PE=1 SV=1	43.4	26	7	7	9	1.94775e+07
P30041	Peroxiredoxin-6 OS=Homo sapiens OX=9606 GN=PRDX6 PE=1 SV=3	25	46	9	9	16	7.24618e+07
P49674	Casein kinase I isoform epsilon OS=Homo sapiens OX=9606 GN=CSNK1E PE=1 SV=1	47.3	25	8	8	11	2.12293e+07
Q9Y221	60S ribosome subunit biogenesis protein NIP7 homolog OS=Homo sapiens OX=9606 GN=NIP7 PE=1 SV=1	20.4	49	6	6	6	1.26966e+06
A0A024R203	Proteasome (Prosome, macropain) activator subunit 3 (PA28 gamma Ki), isoform CRA_a OS=Homo sapiens OX=9606 GN=PSME3 PE=3 SV=1	30.9	35	9	9	14	7.0709e+07
P53396	ATP-citrate synthase OS=Homo sapiens OX=9606 GN=ACLY PE=1 SV=3	120.8	11	11	11	15	3.36823e+07
A0A5C2G1Z7	IGL c2570_light_IGKV2D-29_IGKJ4 (Fragment) OS=Homo sapiens OX=9606 PE=2 SV=1	12.3	73	1	6	25	5.41107e+08
P51116	RNA-binding protein FXR2 OS=Homo sapiens OX=9606 GN=FXR2 PE=1 SV=2	74.2	14	4	8	10	1.10333e+06
Q5VUA4	Zinc finger protein 318 OS=Homo sapiens OX=9606 GN=ZNF318 PE=1 SV=2	251	5	10	10	11	3.41269e+07
E4W6B6	60S ribosomal protein L27 (Fragment) OS=Homo sapiens OX=9606 GN=RPL27 PE=2 SV=1	14.2	56	7	7	22	1.73863e+08
Q92896	Golgi apparatus protein 1 OS=Homo sapiens OX=9606 GN=GLG1 PE=1 SV=2	134.5	8	9	9	10	1.15198e+08
B4DH29	DNA-directed RNA polymerase subunit beta OS=Homo sapiens OX=9606 PE=2 SV=1	125.1	9	9	9	11	1.619e+07
A0A024QZW7	Nucleoporin 153kDa, isoform CRA_a OS=Homo sapiens OX=9606 GN=NUP153 PE=4 SV=1	153.9	13	11	11	15	3.68659e+07
B2RB47	AMP deaminase OS=Homo sapiens OX=9606 PE=2 SV=1	100.7	11	10	10	15	6.27385e+07
Q14692	Ribosome biogenesis protein BMS1 homolog OS=Homo sapiens OX=9606 GN=BMS1 PE=1 SV=1	145.7	7	8	8	8	863893
P33993	DNA replication licensing factor MCM7 OS=Homo sapiens OX=9606 GN=MCM7 PE=1 SV=4	81.3	18	10	10	15	1.21159e+07
P61513	60S ribosomal protein L37a OS=Homo sapiens OX=9606 GN=RPL37A PE=1 SV=2	10.3	51	4	4	21	5.42129e+07
O14965	Aurora kinase A OS=Homo sapiens OX=9606 GN=AURKA PE=1 SV=3	45.8	30	8	9	13	1.4008e+07
Q6FG99	RPLP1 protein OS=Homo sapiens OX=9606 GN=RPLP1 PE=2 SV=1	11.6	35	1	2	6	1.78209e+06
Q9UFW8	CGG triplet repeat-binding protein 1 OS=Homo sapiens OX=9606 GN=CGGBP1 PE=1 SV=2	18.8	57	8	8	14	9.89202e+06
Q9UK41	Vacuolar protein sorting-associated protein 28 homolog OS=Homo sapiens OX=9606 GN=VPS28 PE=1 SV=1	25.4	29	6	6	7	8.20126e+07
Q71UM5	40S ribosomal protein S27-like OS=Homo sapiens OX=9606 GN=RPS27L PE=1 SV=3	9.5	42	2	5	20	8.65603e+07
P46783	40S ribosomal protein S10 OS=Homo sapiens OX=9606 GN=RPS10 PE=1 SV=1	18.9	38	6	7	14	1.17358e+08
A0A7P0TAQ9	DnaJ homolog subfamily C member 10 OS=Homo sapiens OX=9606 GN=DNAJC10 PE=1 SV=1	87.9	12	8	8	13	3.40162e+07
O15084	Serine/threonine-protein phosphatase 6 regulatory ankyrin repeat subunit A OS=Homo sapiens OX=9606 GN=ANKRD28 PE=1 SV=5	112.9	10	8	8	8	3.39812e+06
Q96EY1	DnaJ homolog subfamily A member 3, mitochondrial OS=Homo sapiens OX=9606 GN=DNAJA3 PE=1 SV=2	52.5	19	6	6	8	4.58964e+06
P37802	Transgelin-2 OS=Homo sapiens OX=9606 GN=TAGLN2 PE=1 SV=3	22.4	51	8	8	12	4.23902e+07
A8K8K1	RNA 3'-terminal-phosphate cyclase (ATP) OS=Homo sapiens OX=9606 PE=2 SV=1	39.3	18	5	5	10	2.02684e+07
P09012	U1 small nuclear ribonucleoprotein A OS=Homo sapiens OX=9606 GN=SNRPA PE=1 SV=3	31.3	33	5	7	10	6.80573e+06
Q71V07	Signal recognition particle subunit SRP72 OS=Homo sapiens OX=9606 PE=2 SV=1	74.6	15	8	8	10	1.05496e+07
A0A8V8TQK1	Clathrin heavy chain 1 OS=Homo sapiens OX=9606 GN=CLTC PE=4 SV=1	188.8	6	8	8	10	1.84188e+07
Q96GQ7	Probable ATP-dependent RNA helicase DDX27 OS=Homo sapiens OX=9606 GN=DDX27 PE=1 SV=2	89.8	14	10	10	10	1.2908e+06
Q53GX0	Maternal embryonic leucine zipper kinase (Fragment) OS=Homo sapiens OX=9606 PE=2 SV=1	74.6	13	6	6	7	1.64195e+06
P46779	60S ribosomal protein L28 OS=Homo sapiens OX=9606 GN=RPL28 PE=1 SV=3	15.7	45	8	8	22	1.2323e+08
A0A090N7Y2	ATP-binding cassette, sub-family F (GCN20), member 2 OS=Homo sapiens OX=9606 GN=ABCF2 PE=4 SV=1	72.4	17	10	10	21	2.64955e+07
A0A5C2G6N1	IGL c3445_light_IGKV2D-29_IGKJ1 (Fragment) OS=Homo sapiens OX=9606 PE=2 SV=1	12.4	72	2	6	22	1.38891e+07
H7C2W9	60S ribosomal protein L31 (Fragment) OS=Homo sapiens OX=9606 GN=RPL31 PE=1 SV=1	12.8	44	6	6	15	6.88501e+07
P52292	Importin subunit alpha-1 OS=Homo sapiens OX=9606 GN=KPNA2 PE=1 SV=1	57.8	17	7	7	10	8.31501e+06
C9JYQ9	60S ribosomal protein L22-like 1 OS=Homo sapiens OX=9606 GN=RPL22L1 PE=1 SV=1	14.5	45	4	4	7	1.34931e+06
Q9BSV4	SFPQ protein (Fragment) OS=Homo sapiens OX=9606 GN=SFPQ PE=2 SV=2	68.6	11	6	7	12	7.31848e+06
P35080	Profilin-2 OS=Homo sapiens OX=9606 GN=PFN2 PE=1 SV=3	15	51	2	6	9	1.8815e+07
Q9Y2W1	Thyroid hormone receptor-associated protein 3 OS=Homo sapiens OX=9606 GN=THRAP3 PE=1 SV=2	108.6	12	9	9	11	1.75628e+07
P55735	Protein SEC13 homolog OS=Homo sapiens OX=9606 GN=SEC13 PE=1 SV=3	35.5	30	7	7	12	1.8213e+07
Q6ICN0	GRB2 protein (Fragment) OS=Homo sapiens OX=9606 GN=GRB2 PE=2 SV=1	25.1	37	9	9	14	5.69451e+07
Q13243	Serine/arginine-rich splicing factor 5 OS=Homo sapiens OX=9606 GN=SRSF5 PE=1 SV=1	31.2	21	5	6	14	1.48535e+07
Q59FC9	Enigma homolog (Fragment) OS=Homo sapiens OX=9606 PE=2 SV=1	48.9	24	7	7	7	9.41049e+06
Q9P100	LIM-only protein FHL3 OS=Homo sapiens OX=9606 GN=FHL3 PE=2 SV=1	31.3	35	6	6	9	2.26392e+06
Q6DD87	Zinc finger protein 787 OS=Homo sapiens OX=9606 GN=ZNF787 PE=1 SV=4	40.4	17	5	5	6	1.79022e+06
A0A087WYT3	Prostaglandin E synthase 3 OS=Homo sapiens OX=9606 GN=PTGES3 PE=1 SV=1	19.1	32	5	5	15	1.31482e+08
Q969Q0	60S ribosomal protein L36a-like OS=Homo sapiens OX=9606 GN=RPL36AL PE=1 SV=3	12.5	41	1	6	13	2.75155e+06
A0A7I2V4F0	ATP-dependent RNA helicase DDX1 OS=Homo sapiens OX=9606 GN=DDX1 PE=1 SV=1	81.7	13	8	8	11	1.7917e+08
Q8IWC1	MAP7 domain-containing protein 3 OS=Homo sapiens OX=9606 GN=MAP7D3 PE=1 SV=2	98.4	11	9	9	10	7.12623e+06
G3V4U2	Tubulin beta-3 chain OS=Homo sapiens OX=9606 GN=TUBB3 PE=1 SV=1	5.5	51	1	3	12	649022
Q9P2I0	Cleavage and polyadenylation specificity factor subunit 2 OS=Homo sapiens OX=9606 GN=CPSF2 PE=1 SV=2	88.4	10	5	5	6	1.07326e+06
Q13126	S-methyl-5'-thioadenosine phosphorylase OS=Homo sapiens OX=9606 GN=MTAP PE=1 SV=2	31.2	30	2	6	9	1.19424e+07
F8WJN3	Cleavage and polyadenylation specificity factor subunit 6 OS=Homo sapiens OX=9606 GN=CPSF6 PE=1 SV=1	52.2	13	6	6	7	6.53516e+06
P62854	40S ribosomal protein S26 OS=Homo sapiens OX=9606 GN=RPS26 PE=1 SV=3	13	31	3	3	11	4.97201e+07
P46013	Proliferation marker protein Ki-67 OS=Homo sapiens OX=9606 GN=MKI67 PE=1 SV=2	358.5	5	8	8	8	4.0446e+06
Q59GW5	Tripartite motif-containing 25 variant (Fragment) OS=Homo sapiens OX=9606 PE=2 SV=1	72.2	17	8	8	8	1.15222e+07
Q00577	Transcriptional activator protein Pur-alpha OS=Homo sapiens OX=9606 GN=PURA PE=1 SV=2	34.9	15	4	4	6	911846
P11388	DNA topoisomerase 2-alpha OS=Homo sapiens OX=9606 GN=TOP2A PE=1 SV=3	174.3	6	9	9	12	1.14456e+07
B2R7T8	F-actin-capping protein subunit beta OS=Homo sapiens OX=9606 PE=2 SV=1	30.6	32	8	8	13	5.76359e+07
Q8IW35	Centrosomal protein of 97 kDa OS=Homo sapiens OX=9606 GN=CEP97 PE=1 SV=1	96.9	11	8	8	8	2.91936e+07
A0A7I2V535	Non-POU domain-containing octamer-binding protein OS=Homo sapiens OX=9606 GN=NONO PE=1 SV=1	57.6	18	8	9	15	2.45271e+07
Q8NI62	Ribosomal protein S2 OS=Homo sapiens OX=9606 GN=OK/KNS-cl.6 PE=2 SV=1	8.8	68	1	5	26	4.72022e+06
Q8TBR3	Fusion (Involved in t(1216) in malignant liposarcoma) OS=Homo sapiens OX=9606 GN=FUS PE=2 SV=1	53.4	14	6	6	10	4.04376e+06
A0A0A0N0L3	TAR DNA-binding protein 43 OS=Homo sapiens OX=9606 GN=TDP43 PE=2 SV=1	41.6	20	5	5	7	1.8262e+07
A0A024R9Y3	HECT-type E3 ubiquitin transferase OS=Homo sapiens OX=9606 GN=HUWE1 PE=4 SV=1	479.9	3	9	9	10	1.79346e+07
Q5T760	Serine/arginine-rich-splicing factor 11 OS=Homo sapiens OX=9606 GN=SRSF11 PE=1 SV=2	54.3	16	6	6	9	1.48972e+07
P48444	Coatomer subunit delta OS=Homo sapiens OX=9606 GN=ARCN1 PE=1 SV=1	57.2	20	8	8	8	3.71868e+07
P62273	40S ribosomal protein S29 OS=Homo sapiens OX=9606 GN=RPS29 PE=1 SV=2	6.7	48	4	4	23	3.73489e+08
A0A8Q3WK80	Methionine adenosyltransferase 2 subunit beta OS=Homo sapiens OX=9606 GN=MAT2B PE=1 SV=1	38.3	28	7	7	11	1.51036e+07
F5H442	Tumor susceptibility gene 101 protein OS=Homo sapiens OX=9606 GN=TSG101 PE=1 SV=1	40.9	23	8	8	13	5.04825e+07
P51610	Host cell factor 1 OS=Homo sapiens OX=9606 GN=HCFC1 PE=1 SV=2	208.6	4	6	6	7	8.33414e+06
A0A024QZ91	Ataxin 2-like, isoform CRA_a OS=Homo sapiens OX=9606 GN=ATXN2L PE=3 SV=1	103.5	12	8	8	13	2.73341e+07
H0YHX9	Nascent polypeptide-associated complex subunit alpha OS=Homo sapiens OX=9606 GN=NACA PE=1 SV=2	25.3	23	3	4	9	3.76903e+07
Q16629	Serine/arginine-rich splicing factor 7 OS=Homo sapiens OX=9606 GN=SRSF7 PE=1 SV=1	27.4	26	6	7	11	8.11077e+06
Q9UBS4	DnaJ homolog subfamily B member 11 OS=Homo sapiens OX=9606 GN=DNAJB11 PE=1 SV=1	40.5	19	5	5	9	6.89447e+06
E9PK91	Bcl-2-associated transcription factor 1 OS=Homo sapiens OX=9606 GN=BCLAF1 PE=1 SV=1	100.3	10	7	7	13	3.61759e+07
Q13823	Nucleolar GTP-binding protein 2 OS=Homo sapiens OX=9606 GN=GNL2 PE=1 SV=1	83.6	12	8	8	8	1.76086e+07
Q15120	[Pyruvate dehydrogenase (acetyl-transferring)] kinase isozyme 3, mitochondrial OS=Homo sapiens OX=9606 GN=PDK3 PE=1 SV=1	46.9	26	7	7	7	5.63779e+07
Q8N163	Cell cycle and apoptosis regulator protein 2 OS=Homo sapiens OX=9606 GN=CCAR2 PE=1 SV=2	102.8	11	9	9	16	3.6043e+07
Q9ULX3	RNA-binding protein NOB1 OS=Homo sapiens OX=9606 GN=NOB1 PE=1 SV=1	46.6	18	5	5	6	1.46055e+06
Q9Y3I0	RNA-splicing ligase RtcB homolog OS=Homo sapiens OX=9606 GN=RTCB PE=1 SV=1	55.2	18	8	8	15	1.57101e+07
G3V4T2	Polyadenylate-binding protein 2 OS=Homo sapiens OX=9606 GN=PABPN1 PE=1 SV=1	20.2	34	5	5	10	4.88921e+07
Q14061	Cytochrome c oxidase copper chaperone OS=Homo sapiens OX=9606 GN=COX17 PE=1 SV=2	6.9	78	4	4	7	2.03246e+08
P49411	Elongation factor Tu, mitochondrial OS=Homo sapiens OX=9606 GN=TUFM PE=1 SV=3	49.8	20	6	6	6	9.98386e+06
P33991	DNA replication licensing factor MCM4 OS=Homo sapiens OX=9606 GN=MCM4 PE=1 SV=5	96.5	10	9	9	10	1.64734e+06
Q7Z4W8	Heparin-binding protein HBp15 OS=Homo sapiens OX=9606 PE=1 SV=1	14.8	41	4	4	10	1.40211e+07
P43487	Ran-specific GTPase-activating protein OS=Homo sapiens OX=9606 GN=RANBP1 PE=1 SV=1	23.3	37	6	6	7	4.29694e+07
Q86TB9	Protein PAT1 homolog 1 OS=Homo sapiens OX=9606 GN=PATL1 PE=1 SV=2	86.8	11	7	7	7	866689
B4DS57	Nuclear autoantigenic sperm protein OS=Homo sapiens OX=9606 PE=2 SV=1	74.8	14	7	7	7	3.19364e+07
P35237	Serpin B6 OS=Homo sapiens OX=9606 GN=SERPINB6 PE=1 SV=3	42.6	23	7	7	7	4.68608e+07
H0Y4R1	Inosine-5'-monophosphate dehydrogenase OS=Homo sapiens OX=9606 GN=IMPDH2 PE=1 SV=2	58.3	22	7	7	10	1.12025e+07
A0A494C050	NF-kappa-B-activating protein (Fragment) OS=Homo sapiens OX=9606 GN=NKAP PE=1 SV=1	47	20	3	5	11	3.25376e+07
Q16555	Dihydropyrimidinase-related protein 2 OS=Homo sapiens OX=9606 GN=DPYSL2 PE=1 SV=1	62.3	14	3	6	8	1.88031e+06
H0Y9X1	Translation machinery-associated protein 16 (Fragment) OS=Homo sapiens OX=9606 GN=TMA16 PE=1 SV=1	27.7	20	5	5	7	5.17971e+06
A0A7I2V5H3	Interferon-inducible double-stranded RNA-dependent protein kinase activator A OS=Homo sapiens OX=9606 GN=PRKRA PE=1 SV=1	21.5	30	5	5	5	4.43686e+06
Q96BW5	Phosphotriesterase-related protein OS=Homo sapiens OX=9606 GN=PTER PE=1 SV=1	39	28	6	6	10	4.27085e+07
B3VL17	Beta globin (Fragment) OS=Homo sapiens OX=9606 PE=3 SV=1	11.5	66	2	6	9	1.13823e+07
P18077	60S ribosomal protein L35a OS=Homo sapiens OX=9606 GN=RPL35A PE=1 SV=2	12.5	48	8	8	13	7.10967e+07
P49207	60S ribosomal protein L34 OS=Homo sapiens OX=9606 GN=RPL34 PE=1 SV=3	13.3	37	6	6	16	2.01738e+08
Q2TAA2	Isoamyl acetate-hydrolyzing esterase 1 homolog OS=Homo sapiens OX=9606 GN=IAH1 PE=1 SV=1	27.6	32	6	6	11	7.12623e+07
P13489	Ribonuclease inhibitor OS=Homo sapiens OX=9606 GN=RNH1 PE=1 SV=2	49.9	15	5	5	11	1.1863e+07
Q9BX40	Protein LSM14 homolog B OS=Homo sapiens OX=9606 GN=LSM14B PE=1 SV=1	42	18	5	5	5	688820
P25705	ATP synthase subunit alpha, mitochondrial OS=Homo sapiens OX=9606 GN=ATP5F1A PE=1 SV=1	59.7	15	7	7	8	5.16272e+06
O95758	Polypyrimidine tract-binding protein 3 OS=Homo sapiens OX=9606 GN=PTBP3 PE=1 SV=2	59.7	11	2	5	11	897501
Q9Y3U8	60S ribosomal protein L36 OS=Homo sapiens OX=9606 GN=RPL36 PE=1 SV=3	12.2	30	5	5	19	8.84727e+07
Q59GY0	Apolipoprotein B mRNA editing enzyme, catalytic polypeptide-like 3C variant (Fragment) OS=Homo sapiens OX=9606 PE=2 SV=1	25.2	18	2	3	8	4.77508e+06
Q9UHV9	Prefoldin subunit 2 OS=Homo sapiens OX=9606 GN=PFDN2 PE=1 SV=1	16.6	36	5	5	11	3.71041e+07
A0A140TA32	Complement C4-A OS=Homo sapiens OX=9606 GN=C4A PE=1 SV=1	187.6	3	4	4	9	2.40184e+06
P53618	Coatomer subunit beta OS=Homo sapiens OX=9606 GN=COPB1 PE=1 SV=3	107.1	12	8	8	8	3.37304e+07
A0A8I5KRG1	DDB1- and CUL4-associated factor 7 OS=Homo sapiens OX=9606 GN=DCAF7 PE=1 SV=1	34.7	23	5	5	9	7.26143e+06
Q92979	Ribosomal RNA small subunit methyltransferase NEP1 OS=Homo sapiens OX=9606 GN=EMG1 PE=1 SV=4	26.7	32	7	7	7	372246
Q9P0U3	Sentrin-specific protease 1 OS=Homo sapiens OX=9606 GN=SENP1 PE=1 SV=2	73.4	15	9	9	11	2.43396e+07
O95625	Zinc finger and BTB domain-containing protein 11 OS=Homo sapiens OX=9606 GN=ZBTB11 PE=1 SV=2	119.3	8	8	8	8	4.25184e+06
Q9H9Y6	DNA-directed RNA polymerase I subunit RPA2 OS=Homo sapiens OX=9606 GN=POLR1B PE=1 SV=2	128.1	6	6	6	6	725909
B2RDE1	cDNA, FLJ96568, highly similar to Homo sapiens tropomyosin 3 (TPM3), mRNA OS=Homo sapiens OX=9606 PE=2 SV=1	29	29	9	9	10	5.71483e+07
Q86WB0	Zinc finger C3HC-type protein 1 OS=Homo sapiens OX=9606 GN=ZC3HC1 PE=1 SV=1	55.2	15	8	8	12	2.37393e+07
J3KQN4	60S ribosomal protein L36a OS=Homo sapiens OX=9606 GN=RPL36A PE=1 SV=1	16.4	29	1	6	13	5.25991e+07
P49458	Signal recognition particle 9 kDa protein OS=Homo sapiens OX=9606 GN=SRP9 PE=1 SV=2	10.1	63	6	6	9	2.56597e+07
Q32Q75	Eukaryotic translation initiation factor 4E OS=Homo sapiens OX=9606 GN=EIF4E PE=2 SV=1	25.1	29	6	6	14	7.17887e+07
A0A8J9C4H3	Golgin subfamily B member 1 OS=Homo sapiens OX=9606 GN=GOLGB1 PE=1 SV=1	376.3	3	8	8	10	7.50502e+06
Q9BPW0	Serine/threonine-protein phosphatase (Fragment) OS=Homo sapiens OX=9606 GN=PPP5C PE=2 SV=2	55.1	14	7	7	10	1.87323e+07
O75663	TIP41-like protein OS=Homo sapiens OX=9606 GN=TIPRL PE=1 SV=2	31.4	31	6	6	6	2.27964e+07
P09104	Gamma-enolase OS=Homo sapiens OX=9606 GN=ENO2 PE=1 SV=3	47.2	13	2	4	6	806875
P10644	cAMP-dependent protein kinase type I-alpha regulatory subunit OS=Homo sapiens OX=9606 GN=PRKAR1A PE=1 SV=1	43	17	7	7	7	2.71556e+06
Q5MNZ6	WD repeat domain phosphoinositide-interacting protein 3 OS=Homo sapiens OX=9606 GN=WDR45B PE=1 SV=2	38.1	21	6	6	10	2.88178e+07
O75607	Nucleoplasmin-3 OS=Homo sapiens OX=9606 GN=NPM3 PE=1 SV=3	19.3	32	3	3	8	1.80295e+07
P62304	Small nuclear ribonucleoprotein E OS=Homo sapiens OX=9606 GN=SNRPE PE=1 SV=1	10.8	65	4	4	8	2.20366e+07
A0A7G6J4N4	Ubiquitin carboxyl-terminal hydrolase OS=Homo sapiens OX=9606 PE=2 SV=1	87.5	10	6	6	9	1.91449e+07
O95336	6-phosphogluconolactonase OS=Homo sapiens OX=9606 GN=PGLS PE=1 SV=2	27.5	29	6	6	8	2.87272e+07
B3KN91	Putative tRNA (cytidine(32)/guanosine(34)-2'-O)-methyltransferase OS=Homo sapiens OX=9606 GN=FTSJ1 PE=2 SV=1	35.9	24	5	5	5	1.00762e+06
Q7RU04	Aminopeptidase B OS=Homo sapiens OX=9606 GN=RNPEP PE=3 SV=1	73.5	12	6	6	9	2.43764e+07
O14757	Serine/threonine-protein kinase Chk1 OS=Homo sapiens OX=9606 GN=CHEK1 PE=1 SV=2	54.4	17	8	8	12	3.09162e+07
Q86UY0	protein disulfide-isomerase OS=Homo sapiens OX=9606 GN=TXNDC5 PE=2 SV=1	40.3	23	7	7	8	1.04222e+07
Q69YN2	CWF19-like protein 1 OS=Homo sapiens OX=9606 GN=CWF19L1 PE=1 SV=2	60.6	14	6	6	10	7.84965e+06
Q9NXW9	Alpha-ketoglutarate-dependent dioxygenase alkB homolog 4 OS=Homo sapiens OX=9606 GN=ALKBH4 PE=1 SV=1	33.8	31	7	7	11	9.68013e+07
A0A090N7W4	Cyclin-dependent kinase 5 OS=Homo sapiens OX=9606 GN=CDK5 PE=2 SV=1	33.3	28	7	8	15	4.34406e+07
Q96CN7	Isochorismatase domain-containing protein 1 OS=Homo sapiens OX=9606 GN=ISOC1 PE=1 SV=3	32.2	24	5	5	7	1.42856e+07
G5E972	Lamina-associated polypeptide 2, isoforms beta/gamma OS=Homo sapiens OX=9606 GN=TMPO PE=1 SV=1	46.3	20	1	6	10	1.259e+06
P04080	Cystatin-B OS=Homo sapiens OX=9606 GN=CSTB PE=1 SV=2	11.1	34	2	2	10	3.86785e+08
Q9Y2A7	Nck-associated protein 1 OS=Homo sapiens OX=9606 GN=NCKAP1 PE=1 SV=1	128.7	7	6	6	10	1.61075e+07
P46063	ATP-dependent DNA helicase Q1 OS=Homo sapiens OX=9606 GN=RECQL PE=1 SV=3	73.4	16	8	8	10	2.86127e+08
A0A0C4DG89	RNA helicase OS=Homo sapiens OX=9606 GN=DDX46 PE=1 SV=1	117.4	9	7	7	10	4.11659e+08
Q9UI30	Multifunctional methyltransferase subunit TRM112-like protein OS=Homo sapiens OX=9606 GN=TRMT112 PE=1 SV=1	14.2	31	3	3	7	3.73946e+06
Q96HE7	ERO1-like protein alpha OS=Homo sapiens OX=9606 GN=ERO1A PE=1 SV=2	54.4	16	5	6	10	1.41548e+08
A0A0F7G8J1	Plasminogen OS=Homo sapiens OX=9606 GN=PLG PE=2 SV=1	90.6	7	5	7	18	1.32734e+08
A0A0S2Z4Z6	Serine/arginine repetitive matrix 1 isoform 2 (Fragment) OS=Homo sapiens OX=9606 GN=SRRM1 PE=1 SV=1	103.9	6	5	5	10	1.52075e+07
P98179	RNA-binding protein 3 OS=Homo sapiens OX=9606 GN=RBM3 PE=1 SV=1	17.2	38	3	3	4	7.25434e+06
C0JXB8	peptidylprolyl isomerase OS=Homo sapiens OX=9606 GN=AIP PE=4 SV=1	37.6	22	6	6	10	3.55097e+07
Q9NPH2	Inositol-3-phosphate synthase 1 OS=Homo sapiens OX=9606 GN=ISYNA1 PE=1 SV=1	61	14	6	6	10	3.32766e+07
A0A090N8G7	Similar to RP9 protein OS=Homo sapiens OX=9606 GN=LOC402478 PE=4 SV=1	36.4	21	7	7	14	4.52178e+07
O14929	Histone acetyltransferase type B catalytic subunit OS=Homo sapiens OX=9606 GN=HAT1 PE=1 SV=2	49.5	16	4	4	5	1.24664e+07
P21266	Glutathione S-transferase Mu 3 OS=Homo sapiens OX=9606 GN=GSTM3 PE=1 SV=3	26.5	30	5	6	8	5.45816e+07
Q92615	La-related protein 4B OS=Homo sapiens OX=9606 GN=LARP4B PE=1 SV=3	80.5	8	6	6	6	4.03766e+06
Q6FGX3	RAB6A protein OS=Homo sapiens OX=9606 GN=RAB6A PE=2 SV=1	23.5	30	4	5	13	1.5156e+07
A0A8Q3SHF1	La-related protein 7 OS=Homo sapiens OX=9606 GN=LARP7 PE=1 SV=1	66.8	10	5	5	5	935207
Q59GA1	Splicing factor, arginine/serine-rich 10 (Transformer 2 homolog, Drosophila) variant (Fragment) OS=Homo sapiens OX=9606 PE=2 SV=1	32.3	12	2	3	7	1.40718e+06
B4DSQ5	Protein transport protein SEC23 OS=Homo sapiens OX=9606 PE=2 SV=1	82.9	9	4	6	11	2.19942e+07
A0A075B6F9	Nitric oxide synthase-interacting protein OS=Homo sapiens OX=9606 GN=NOSIP PE=1 SV=1	33.4	25	5	5	6	1.52098e+07
A0A1W2PR17	6-phosphofructo-2-kinase/fructose-2,6-bisphosphatase 3 OS=Homo sapiens OX=9606 GN=PFKFB3 PE=1 SV=1	64.3	13	7	7	7	2.26322e+07
E7ETY2	Treacle protein OS=Homo sapiens OX=9606 GN=TCOF1 PE=1 SV=1	152.2	5	7	7	11	1.27236e+07
Q16659	Mitogen-activated protein kinase 6 OS=Homo sapiens OX=9606 GN=MAPK6 PE=1 SV=1	82.6	14	5	7	9	5.03945e+06
H0Y3N9	Histone lysine demethylase PHF8 OS=Homo sapiens OX=9606 GN=PHF8 PE=1 SV=2	116.8	7	8	8	8	3.35897e+06
P40938	Replication factor C subunit 3 OS=Homo sapiens OX=9606 GN=RFC3 PE=1 SV=2	40.5	20	6	6	8	3.73908e+06
Q9Y3C8	Ubiquitin-fold modifier-conjugating enzyme 1 OS=Homo sapiens OX=9606 GN=UFC1 PE=1 SV=3	19.4	28	5	5	9	2.16027e+07
A0A0C4DFM1	Transmembrane 9 superfamily member OS=Homo sapiens OX=9606 GN=TM9SF4 PE=1 SV=1	72.5	12	6	6	8	5.89796e+07
P63220	40S ribosomal protein S21 OS=Homo sapiens OX=9606 GN=RPS21 PE=1 SV=1	9.1	45	4	4	11	5.00528e+07
Q6FG31	HOXA5 protein (Fragment) OS=Homo sapiens OX=9606 GN=HOXA5 PE=2 SV=1	29.3	21	3	4	5	6.24877e+06
A0A7S5BZ59	IGH c972_heavy_IGHV3-7_IGHD6-13_IGHJ4 (Fragment) OS=Homo sapiens OX=9606 PE=2 SV=1	13.6	22	1	2	23	4.81798e+09
B4E083	polo kinase OS=Homo sapiens OX=9606 PE=2 SV=1	58.1	13	6	6	11	1.51332e+07
P24534	Elongation factor 1-beta OS=Homo sapiens OX=9606 GN=EEF1B2 PE=1 SV=3	24.7	23	4	5	10	4.4112e+07
H7C0N4	Splicing factor 1 (Fragment) OS=Homo sapiens OX=9606 GN=SF1 PE=1 SV=1	18.7	40	4	5	5	3.73574e+06
A0A6I8PL42	leucine--tRNA ligase OS=Homo sapiens OX=9606 GN=LARS1 PE=1 SV=1	129.1	7	7	7	10	1.59148e+07
Q14807	Kinesin-like protein KIF22 OS=Homo sapiens OX=9606 GN=KIF22 PE=1 SV=5	73.2	12	5	5	5	6.53486e+06
K7ELG9	Protein LSM12 OS=Homo sapiens OX=9606 GN=LSM12 PE=1 SV=1	24.9	26	4	4	6	4.62025e+07
Q9NQ88	Fructose-2,6-bisphosphatase TIGAR OS=Homo sapiens OX=9606 GN=TIGAR PE=1 SV=1	30	21	5	5	8	2.12934e+07
Q15370	Elongin-B OS=Homo sapiens OX=9606 GN=ELOB PE=1 SV=1	13.1	47	5	5	9	1.5505e+07
O95861	3'(2'),5'-bisphosphate nucleotidase 1 OS=Homo sapiens OX=9606 GN=BPNT1 PE=1 SV=1	33.4	27	7	7	8	1.63593e+07
Q9H3K6	BolA-like protein 2 OS=Homo sapiens OX=9606 GN=BOLA2B PE=1 SV=1	10.1	51	4	4	16	9.57569e+08
O00376	p40 OS=Homo sapiens OX=9606 PE=4 SV=1	40	15	5	5	5	1.42845e+07
A0A384NL74	Epididymis secretory sperm binding protein OS=Homo sapiens OX=9606 PE=2 SV=1	48	19	7	7	7	1.17281e+06
Q9C037	E3 ubiquitin-protein ligase TRIM4 OS=Homo sapiens OX=9606 GN=TRIM4 PE=1 SV=2	57.4	17	8	8	8	8.12426e+06
Q53H96	Pyrroline-5-carboxylate reductase 3 OS=Homo sapiens OX=9606 GN=PYCR3 PE=1 SV=3	28.6	22	5	5	6	2.46021e+06
Q9BZI7	Regulator of nonsense transcripts 3B OS=Homo sapiens OX=9606 GN=UPF3B PE=1 SV=1	57.7	11	5	5	5	826389
H3BQZ7	HCG2044799 OS=Homo sapiens OX=9606 GN=HNRNPUL2-BSCL2 PE=4 SV=1	84.6	8	6	6	7	1.45605e+06
Q93009	Ubiquitin carboxyl-terminal hydrolase 7 OS=Homo sapiens OX=9606 GN=USP7 PE=1 SV=2	128.2	6	5	5	6	3.80995e+06
O95801	Tetratricopeptide repeat protein 4 OS=Homo sapiens OX=9606 GN=TTC4 PE=1 SV=3	44.7	14	6	6	10	1.50538e+07
B0QYK0	RNA-binding protein EWS OS=Homo sapiens OX=9606 GN=EWSR1 PE=1 SV=1	64.9	6	1	3	6	6.74439e+06
P62316	Small nuclear ribonucleoprotein Sm D2 OS=Homo sapiens OX=9606 GN=SNRPD2 PE=1 SV=1	13.5	46	6	6	14	2.00055e+07
A0A024R326	60S ribosomal protein L29 OS=Homo sapiens OX=9606 GN=RPL29 PE=1 SV=1	17.5	15	2	2	11	6.53204e+07
E9PBF6	Lamin-B1 OS=Homo sapiens OX=9606 GN=LMNB1 PE=1 SV=1	44.6	16	5	6	8	5.93269e+06
Q8TCX0	Delta 2-isopentenyl pyrophosphate transferase-like protein (Fragment) OS=Homo sapiens OX=9606 PE=2 SV=1	5.5	63	5	5	8	3.40955e+07
A0A1B0GVD3	Protein lin-28 homolog B OS=Homo sapiens OX=9606 GN=LIN28B PE=1 SV=1	27.9	32	6	6	6	1.10539e+06
Q8NCD3	Holliday junction recognition protein OS=Homo sapiens OX=9606 GN=HJURP PE=1 SV=2	83.5	9	6	6	6	383928
O75396	Vesicle-trafficking protein SEC22b OS=Homo sapiens OX=9606 GN=SEC22B PE=1 SV=5	24.7	24	5	5	8	1.17476e+07
Q9NPD3	Exosome complex component RRP41 OS=Homo sapiens OX=9606 GN=EXOSC4 PE=1 SV=3	26.4	22	5	5	7	3.6951e+07
B4DJI2	cDNA FLJ53342, highly similar to Granulins OS=Homo sapiens OX=9606 PE=2 SV=1	56.8	15	4	4	6	1.7718e+07
A3KFL5	Ribosomal RNA-processing protein 4 OS=Homo sapiens OX=9606 GN=EXOSC2 PE=1 SV=3	33.5	17	3	3	4	2.44181e+06
B4DHE8	RNA-binding protein Musashi homolog 2 OS=Homo sapiens OX=9606 GN=MSI2 PE=1 SV=1	34.8	16	3	4	5	5.25748e+06
P19784	Casein kinase II subunit alpha' OS=Homo sapiens OX=9606 GN=CSNK2A2 PE=1 SV=1	41.2	21	5	6	8	7.45302e+06
P30048	Thioredoxin-dependent peroxide reductase, mitochondrial OS=Homo sapiens OX=9606 GN=PRDX3 PE=1 SV=3	27.7	21	3	3	6	1.47317e+07
Q05DJ2	Purine nucleoside phosphorylase OS=Homo sapiens OX=9606 GN=MTAP PE=2 SV=1	26.8	25	1	5	8	4.79984e+06
B2RDE8	cDNA, FLJ96580, highly similar to Homo sapiens hepatoma-derived growth factor (high-mobility group protein 1-like) (HDGF), mRNA OS=Homo sapiens OX=9606 PE=2 SV=1	26.8	26	5	5	9	3.81295e+07
B4DTZ1	cDNA FLJ60154, highly similar to Centrosomal protein of 110 kDa OS=Homo sapiens OX=9606 PE=2 SV=1	113.4	7	5	5	5	1.77296e+07
P62857	40S ribosomal protein S28 OS=Homo sapiens OX=9606 GN=RPS28 PE=1 SV=1	7.8	46	3	3	17	2.37761e+08
Q9HD45	Transmembrane 9 superfamily member 3 OS=Homo sapiens OX=9606 GN=TM9SF3 PE=1 SV=2	67.8	10	6	6	11	8.12235e+07
Q9ULC4	Malignant T-cell-amplified sequence 1 OS=Homo sapiens OX=9606 GN=MCTS1 PE=1 SV=1	20.5	37	5	5	7	1.22708e+07
P62851	40S ribosomal protein S25 OS=Homo sapiens OX=9606 GN=RPS25 PE=1 SV=1	13.7	30	5	5	14	2.31613e+08
P55199	RNA polymerase II elongation factor ELL OS=Homo sapiens OX=9606 GN=ELL PE=1 SV=1	68.2	8	5	5	9	2.53201e+07
Q9NRN7	L-aminoadipate-semialdehyde dehydrogenase-phosphopantetheinyl transferase OS=Homo sapiens OX=9606 GN=AASDHPPT PE=1 SV=2	35.8	16	5	5	7	1.76461e+07
Q8WXX5	DnaJ homolog subfamily C member 9 OS=Homo sapiens OX=9606 GN=DNAJC9 PE=1 SV=1	29.9	20	4	4	5	4.50255e+06
A0A5C2GPZ4	IG c943_heavy_IGHV3-20_IGHD6-13_IGHJ4 (Fragment) OS=Homo sapiens OX=9606 PE=2 SV=1	13.2	33	2	3	9	5.40097e+06
Q6DKI1	60S ribosomal protein L7-like 1 OS=Homo sapiens OX=9606 GN=RPL7L1 PE=1 SV=2	29.7	22	4	4	4	816428
Q9NX62	Golgi-resident adenosine 3',5'-bisphosphate 3'-phosphatase OS=Homo sapiens OX=9606 GN=BPNT2 PE=1 SV=1	38.7	17	6	6	10	3.14876e+07
P40222	Alpha-taxilin OS=Homo sapiens OX=9606 GN=TXLNA PE=1 SV=3	61.9	11	5	5	5	8.56148e+06
A6PW57	Phosphatidylinositol 4-phosphate 5-kinase type-1 alpha OS=Homo sapiens OX=9606 GN=PIP5K1A PE=1 SV=2	61.2	9	4	4	5	834879
H3BMM9	RNA-binding protein with serine-rich domain 1 (Fragment) OS=Homo sapiens OX=9606 GN=RNPS1 PE=1 SV=1	31.7	20	4	4	10	2.19279e+07
Q9GZS1	DNA-directed RNA polymerase I subunit RPA49 OS=Homo sapiens OX=9606 GN=POLR1E PE=1 SV=3	47.2	12	5	5	5	835240
D6RIY6	Exosome complex component RRP45 OS=Homo sapiens OX=9606 GN=EXOSC9 PE=1 SV=1	46.9	13	4	4	5	2.35801e+06
Q6FI81	Anamorsin OS=Homo sapiens OX=9606 GN=CIAPIN1 PE=1 SV=2	33.6	17	4	4	6	9.48576e+06
Q9NZW5	Protein PALS2 OS=Homo sapiens OX=9606 GN=PALS2 PE=1 SV=2	61.1	14	6	6	10	1.65428e+07
E7EX73	Eukaryotic translation initiation factor 4 gamma 1 OS=Homo sapiens OX=9606 GN=EIF4G1 PE=1 SV=1	158.5	5	8	8	11	9.72736e+07
B3KVF3	cDNA FLJ16485 fis, clone BRTHA3004307, highly similar to Dual specificity protein kinase CLK3 OS=Homo sapiens OX=9606 PE=2 SV=1	40.3	19	4	4	4	8.16731e+06
Q9Y266	Nuclear migration protein nudC OS=Homo sapiens OX=9606 GN=NUDC PE=1 SV=1	38.2	19	5	5	8	2.34545e+07
A0A5C2G561	IGL c3566_light_IGKV4-1_IGKJ2 (Fragment) OS=Homo sapiens OX=9606 PE=2 SV=1	12.6	38	1	4	10	3.73968e+06
Q53F48	Heterogeneous nuclear ribonucleoprotein H3 isoform a variant (Fragment) OS=Homo sapiens OX=9606 PE=2 SV=1	36.9	14	3	4	5	387625
D3DT44	GCS light chain OS=Homo sapiens OX=9606 GN=GCLM PE=3 SV=1	28.6	27	5	5	6	2.64838e+07
Q92769	Histone deacetylase 2 OS=Homo sapiens OX=9606 GN=HDAC2 PE=1 SV=2	55.3	13	2	5	10	4.12691e+06
A8K5D9	cDNA FLJ77424, highly similar to Homo sapiens anillin, actin binding protein (scraps homolog, Drosophila), mRNA OS=Homo sapiens OX=9606 PE=2 SV=1	119.8	7	6	6	10	1.21161e+07
B7Z6Z4	Myosin light polypeptide 6 OS=Homo sapiens OX=9606 GN=MYL6 PE=1 SV=1	26.7	21	4	4	6	1.56578e+07
D3YTB5	Interleukin-1 receptor-associated kinase 1 OS=Homo sapiens OX=9606 GN=IRAK1 PE=1 SV=1	76	10	4	5	6	5.59158e+06
Q71UI9	Histone H2A.V OS=Homo sapiens OX=9606 GN=H2AZ2 PE=1 SV=3	13.5	31	3	5	20	1.31232e+07
Q9H0H5	Rac GTPase-activating protein 1 OS=Homo sapiens OX=9606 GN=RACGAP1 PE=1 SV=1	71	10	6	6	6	904940
B2R7F8	Plasminogen OS=Homo sapiens OX=9606 PE=2 SV=1	90.5	5	2	4	12	1.09549e+07
P56545	C-terminal-binding protein 2 OS=Homo sapiens OX=9606 GN=CTBP2 PE=1 SV=1	48.9	12	5	5	7	1.3876e+07
F8WCT1	ADP-ribosylation factor-like protein 6-interacting protein 4 OS=Homo sapiens OX=9606 GN=ARL6IP4 PE=1 SV=1	25.6	20	4	4	7	1.61338e+07
Q9NY12	H/ACA ribonucleoprotein complex subunit 1 OS=Homo sapiens OX=9606 GN=GAR1 PE=1 SV=1	22.3	23	5	5	9	1.60349e+06
P11233	Ras-related protein Ral-A OS=Homo sapiens OX=9606 GN=RALA PE=1 SV=1	23.6	27	5	5	8	5.74489e+07
V9HWC1	Epididymis luminal protein 71 OS=Homo sapiens OX=9606 GN=HEL71 PE=2 SV=1	223	3	6	6	9	2.21221e+07
Q9P2N5	RNA-binding protein 27 OS=Homo sapiens OX=9606 GN=RBM27 PE=1 SV=2	118.6	6	6	6	7	1.20403e+06
P04075	Fructose-bisphosphate aldolase A OS=Homo sapiens OX=9606 GN=ALDOA PE=1 SV=2	39.4	18	5	5	9	8.83555e+06
Q9Y6A4	Cilia- and flagella-associated protein 20 OS=Homo sapiens OX=9606 GN=CFAP20 PE=1 SV=1	22.8	26	5	5	6	6.9661e+06
Q08J23	RNA cytosine C(5)-methyltransferase NSUN2 OS=Homo sapiens OX=9606 GN=NSUN2 PE=1 SV=2	86.4	8	5	5	6	1.46645e+07
P67870	Casein kinase II subunit beta OS=Homo sapiens OX=9606 GN=CSNK2B PE=1 SV=1	24.9	23	4	4	7	1.58216e+07
Q9C0J8	pre-mRNA 3' end processing protein WDR33 OS=Homo sapiens OX=9606 GN=WDR33 PE=1 SV=2	145.8	5	6	6	6	763871
A0A8V8TM61	HCG1811743, isoform CRA_d OS=Homo sapiens OX=9606 GN=PRPF40A PE=4 SV=1	106.3	6	4	4	7	1.42514e+07
F8W8D3	Histone RNA hairpin-binding protein OS=Homo sapiens OX=9606 GN=SLBP PE=1 SV=1	32.1	12	3	3	5	3.75204e+06
Q96EY5	Multivesicular body subunit 12A OS=Homo sapiens OX=9606 GN=MVB12A PE=1 SV=1	28.8	22	4	4	5	7.11622e+06
B2RDK5	cDNA, FLJ96655, highly similar to Homo sapiens stromal membrane-associated protein 1 (SMAP1), mRNA OS=Homo sapiens OX=9606 PE=2 SV=1	47.7	10	4	4	8	4.2019e+07
Q13155	Aminoacyl tRNA synthase complex-interacting multifunctional protein 2 OS=Homo sapiens OX=9606 GN=AIMP2 PE=1 SV=2	35.3	17	4	4	6	1.61919e+07
Q9H0C8	Integrin-linked kinase-associated serine/threonine phosphatase 2C OS=Homo sapiens OX=9606 GN=ILKAP PE=1 SV=1	42.9	13	5	5	10	1.95352e+07
O95639	Cleavage and polyadenylation specificity factor subunit 4 OS=Homo sapiens OX=9606 GN=CPSF4 PE=1 SV=1	30.2	20	5	5	6	745194
Q15369	Elongin-C OS=Homo sapiens OX=9606 GN=ELOC PE=1 SV=1	12.5	39	4	4	8	2.87931e+07
A0A5C2GSF7	IG c1614_heavy_IGHV3-30_IGHD6-19_IGHJ4 (Fragment) OS=Homo sapiens OX=9606 PE=2 SV=1	12.8	34	1	3	5	887941
P48739	Phosphatidylinositol transfer protein beta isoform OS=Homo sapiens OX=9606 GN=PITPNB PE=1 SV=2	31.5	27	6	6	6	1.01419e+07
P09936	Ubiquitin carboxyl-terminal hydrolase isozyme L1 OS=Homo sapiens OX=9606 GN=UCHL1 PE=1 SV=2	24.8	26	3	3	3	3.47898e+06
Q9BV57	Acireductone dioxygenase OS=Homo sapiens OX=9606 GN=ADI1 PE=1 SV=1	21.5	30	4	4	5	2.98303e+07
A0A8I5KW95	Heparan sulfate 2-O-sulfotransferase 1 OS=Homo sapiens OX=9606 GN=HS2ST1 PE=1 SV=1	35.2	21	5	5	8	2.88944e+07
A0A7P0Z454	AMMECR1-like protein OS=Homo sapiens OX=9606 GN=AMMECR1L PE=1 SV=1	39.2	27	4	6	10	2.02412e+07
Q2L6I2	ABC50 protein OS=Homo sapiens OX=9606 GN=ABCF1 PE=4 SV=1	91.6	9	6	6	8	7.66672e+06
O75940	Survival of motor neuron-related-splicing factor 30 OS=Homo sapiens OX=9606 GN=SMNDC1 PE=1 SV=1	26.7	20	2	2	4	2.02363e+06
O75475	PC4 and SFRS1-interacting protein OS=Homo sapiens OX=9606 GN=PSIP1 PE=1 SV=1	60.1	12	4	4	6	3.88614e+06
O15321	Transmembrane 9 superfamily member 1 OS=Homo sapiens OX=9606 GN=TM9SF1 PE=2 SV=2	68.8	11	5	5	7	1.35828e+07
Q14257	Reticulocalbin-2 OS=Homo sapiens OX=9606 GN=RCN2 PE=1 SV=1	36.9	24	5	5	7	3.1367e+06
Q8IZL8	Proline-, glutamic acid- and leucine-rich protein 1 OS=Homo sapiens OX=9606 GN=PELP1 PE=1 SV=2	119.6	6	6	6	6	2.93557e+06
A2IDA3	DNA-3-methyladenine glycosylase II (Fragment) OS=Homo sapiens OX=9606 GN=MPG PE=1 SV=1	27.3	25	4	4	7	9.26045e+06
O14617	AP-3 complex subunit delta-1 OS=Homo sapiens OX=9606 GN=AP3D1 PE=1 SV=1	130.1	4	5	5	5	7.45793e+06
Q6NSD4	Glutathione peroxidase OS=Homo sapiens OX=9606 GN=GPX1 PE=2 SV=1	16.2	39	4	4	6	2.80779e+08
Q86YR5	G-protein-signaling modulator 1 OS=Homo sapiens OX=9606 GN=GPSM1 PE=1 SV=2	74.5	8	4	4	4	1.35301e+06
A0A8V8TLX9	HCLS1-associated protein X-1 OS=Homo sapiens OX=9606 GN=HAX1 PE=4 SV=1	31.3	18	4	4	8	1.12869e+07
Q96J01	THO complex subunit 3 OS=Homo sapiens OX=9606 GN=THOC3 PE=1 SV=1	38.7	13	4	4	6	3.20652e+07
J3KNF4	Superoxide dismutase copper chaperone OS=Homo sapiens OX=9606 GN=CCS PE=1 SV=1	27.1	20	4	4	6	1.573e+07
X6RFL8	Ras-related protein Rab-14 (Fragment) OS=Homo sapiens OX=9606 GN=RAB14 PE=1 SV=1	20.4	30	3	4	7	3.2489e+06
P38919	Eukaryotic initiation factor 4A-III OS=Homo sapiens OX=9606 GN=EIF4A3 PE=1 SV=4	46.8	18	4	6	8	2.72617e+06
C9JZR2	Catenin delta-1 OS=Homo sapiens OX=9606 GN=CTNND1 PE=1 SV=2	104.8	7	5	5	5	5.34493e+06
A0A7P0T8E8	RING-type E3 ubiquitin transferase OS=Homo sapiens OX=9606 GN=PPIL2 PE=1 SV=1	64.1	12	4	4	4	1.39508e+07
Q96CP2	FLYWCH family member 2 OS=Homo sapiens OX=9606 GN=FLYWCH2 PE=1 SV=1	14.6	36	4	4	7	3.23876e+07
Q9BRT6	Protein LLP homolog OS=Homo sapiens OX=9606 GN=LLPH PE=1 SV=1	15.2	29	3	3	3	2.15068e+06
B7Z7H3	cDNA FLJ57654, highly similar to Zinc finger protein 307 OS=Homo sapiens OX=9606 PE=2 SV=1	44.1	11	4	4	4	1.72044e+06
H0Y993	DEK oncogene (DNA binding), isoform CRA_b OS=Homo sapiens OX=9606 GN=DEK PE=1 SV=2	43.2	12	4	4	5	2.63816e+07
Q96PU8	KH domain-containing RNA-binding protein QKI OS=Homo sapiens OX=9606 GN=QKI PE=1 SV=1	37.6	14	4	4	4	3.81629e+06
Q6FIG4	RAB1B protein OS=Homo sapiens OX=9606 GN=RAB1B PE=2 SV=1	22.2	26	3	5	12	5.33825e+07
A0A024RD99	G-rich RNA sequence binding factor 1, isoform CRA_a OS=Homo sapiens OX=9606 GN=GRSF1 PE=4 SV=1	36.6	13	4	4	4	1.82466e+06
Q53G33	Small nuclear ribonucleoprotein polypeptide C variant (Fragment) OS=Homo sapiens OX=9606 PE=2 SV=1	17.4	25	3	3	5	7.41244e+06
B4DTN6	cDNA FLJ60152, highly similar to Zinc finger protein 295 OS=Homo sapiens OX=9606 PE=2 SV=1	93.6	6	5	5	5	2.17871e+06
A0A0C4DG31	RNA exonuclease 4 (Fragment) OS=Homo sapiens OX=9606 GN=REXO4 PE=1 SV=1	26.5	18	3	3	4	1.27393e+06
Q00587	Cdc42 effector protein 1 OS=Homo sapiens OX=9606 GN=CDC42EP1 PE=1 SV=1	40.3	14	3	3	3	7.12953e+06
A0A5C2FW56	IGL c874_light_IGKV2D-28_IGKJ4 (Fragment) OS=Homo sapiens OX=9606 PE=2 SV=1	12	41	2	4	14	1.53297e+06
A0A8I5KVB5	General transcription factor II-I OS=Homo sapiens OX=9606 GN=GTF2I PE=1 SV=1	126.5	5	5	5	8	8.94403e+06
Q93034	Cullin-5 OS=Homo sapiens OX=9606 GN=CUL5 PE=1 SV=4	90.9	8	6	6	8	1.34078e+07
B4DGR3	Vesicle-fusing ATPase OS=Homo sapiens OX=9606 PE=2 SV=1	77.8	9	6	6	7	9.52864e+06
A0A7P0T862	Nicotinamide phosphoribosyltransferase OS=Homo sapiens OX=9606 GN=NAMPT PE=1 SV=1	44.9	16	4	4	5	6.34807e+06
Q9HC07	Transmembrane protein 165 OS=Homo sapiens OX=9606 GN=TMEM165 PE=1 SV=1	34.9	16	3	3	7	3.51127e+07
B7ZKK7	eIF2AK2 protein OS=Homo sapiens OX=9606 GN=EIF2AK2 PE=2 SV=1	61.5	10	4	4	4	1.66812e+06
A0A6Q8PG37	Kinesin-like protein OS=Homo sapiens OX=9606 GN=KIF2A PE=1 SV=1	81	7	5	5	7	8.9438e+06
A0A3B3IUA2	Ribonucloprotein OS=Homo sapiens OX=9606 GN=SNU13 PE=1 SV=1	30.1	15	3	3	6	1.23814e+07
Q6ZRP7	Sulfhydryl oxidase 2 OS=Homo sapiens OX=9606 GN=QSOX2 PE=1 SV=3	77.5	7	4	4	4	9.81832e+06
A0A2R8YDT1	Glutamine synthetase OS=Homo sapiens OX=9606 GN=GLUL PE=1 SV=1	57.1	9	4	4	5	9.26943e+06
B4DT66	Protein SDA1 OS=Homo sapiens OX=9606 PE=2 SV=1	75.5	7	5	5	5	6.77435e+06
O75223	Gamma-glutamylcyclotransferase OS=Homo sapiens OX=9606 GN=GGCT PE=1 SV=1	21	26	4	4	7	1.62627e+07
A0A5C2GS19	IG c1280_heavy_IGHV3-21_IGHD1-26_IGHJ4 (Fragment) OS=Homo sapiens OX=9606 PE=2 SV=1	10.2	30	1	2	10	3.22139e+08
Q13547	Histone deacetylase 1 OS=Homo sapiens OX=9606 GN=HDAC1 PE=1 SV=1	55.1	11	2	5	9	1.94545e+07
Q92520	Protein FAM3C OS=Homo sapiens OX=9606 GN=FAM3C PE=1 SV=1	24.7	26	5	5	6	1.23441e+07
Q5T440	Putative transferase CAF17, mitochondrial OS=Homo sapiens OX=9606 GN=IBA57 PE=1 SV=1	38.1	12	3	3	4	8.20268e+06
Q8IYS1	Xaa-Arg dipeptidase OS=Homo sapiens OX=9606 GN=PM20D2 PE=1 SV=2	47.7	10	3	3	5	1.4113e+07
P78346	Ribonuclease P protein subunit p30 OS=Homo sapiens OX=9606 GN=RPP30 PE=1 SV=1	29.3	19	4	4	10	1.55858e+07
Q53F02	Cleavage and polyadenylation specific factor 3, 73kDa variant (Fragment) OS=Homo sapiens OX=9606 PE=2 SV=1	77.4	7	5	5	7	2.65258e+06
P20290	Transcription factor BTF3 OS=Homo sapiens OX=9606 GN=BTF3 PE=1 SV=1	22.2	26	4	4	5	8.59957e+06
B4DKJ0	cDNA FLJ58539, highly similar to Keratin, type II cytoskeletal 4 OS=Homo sapiens OX=9606 PE=2 SV=1	55.3	7	1	3	5	3.70883e+06
A0A6M8YHF9	Bifunctional lysine-specific demethylase and histidyl-hydroxylase OS=Homo sapiens OX=9606 GN=MDIG PE=2 SV=1	52.8	10	5	5	7	9.04633e+06
F8VV59	Nucleosome assembly protein 1-like 1 OS=Homo sapiens OX=9606 GN=NAP1L1 PE=1 SV=1	38	12	4	4	8	2.10134e+10
X2JEV0	RecQ protein-like 4 (Fragment) OS=Homo sapiens OX=9606 GN=RECQL4 PE=2 SV=1	109.2	6	3	3	3	640858
P17509	Homeobox protein Hox-B6 OS=Homo sapiens OX=9606 GN=HOXB6 PE=1 SV=4	25.4	25	3	4	4	1.58261e+06
B4DVW7	cDNA FLJ56640, highly similar to Mus musculus embryonic ectoderm development (Eed), mRNA OS=Homo sapiens OX=9606 PE=2 SV=1	42.3	9	3	3	3	655428
Q8TBE9	N-acylneuraminate-9-phosphatase OS=Homo sapiens OX=9606 GN=NANP PE=1 SV=1	27.8	18	4	4	6	9.43003e+06
P24941	Cyclin-dependent kinase 2 OS=Homo sapiens OX=9606 GN=CDK2 PE=1 SV=2	33.9	13	2	3	7	2.44674e+06
Q53H22	Amidophosphoribosyltransferase (Fragment) OS=Homo sapiens OX=9606 PE=2 SV=1	57.3	12	5	5	5	4.2672e+06
A0A8I5KWT8	Myosin-9 OS=Homo sapiens OX=9606 GN=MYH9 PE=1 SV=1	229	2	4	4	8	1.16921e+07
B5BU99	High glucose-regulated protein 8 OS=Homo sapiens OX=9606 GN=YTHDF2 PE=2 SV=1	61.3	10	3	5	5	751341
A0A6I8PRN4	glutamine--fructose-6-phosphate transaminase (isomerizing) OS=Homo sapiens OX=9606 GN=GFPT1 PE=1 SV=1	68.5	7	3	3	3	1.18121e+07
A0A5C2G7Q6	IGL c3737_light_IGKV2D-28_IGKJ1 (Fragment) OS=Homo sapiens OX=9606 PE=2 SV=1	12.3	26	2	2	6	3.26255e+06
A0A7I2V5R1	Serine/threonine-protein kinase Nek9 OS=Homo sapiens OX=9606 GN=NEK9 PE=1 SV=1	108.4	5	4	4	7	1.29695e+07
A0A5C2GVU5	IG c1705_light_IGKV3-11_IGKJ1 (Fragment) OS=Homo sapiens OX=9606 PE=2 SV=1	11.6	22	1	1	4	4.80972e+06
Q9BWJ5	Splicing factor 3B subunit 5 OS=Homo sapiens OX=9606 GN=SF3B5 PE=1 SV=1	10.1	38	3	3	6	2.08462e+06
A0A5C2GQ55	IG c1526_heavy_IGHV3-7_IGHD3-3_IGHJ4 (Fragment) OS=Homo sapiens OX=9606 PE=2 SV=1	14.3	13	1	1	17	1.09395e+09
A0A0A0MT01	Gelsolin OS=Homo sapiens OX=9606 GN=GSN PE=1 SV=1	84.7	5	4	4	7	1.54441e+07
Q0VDF9	Heat shock 70 kDa protein 14 OS=Homo sapiens OX=9606 GN=HSPA14 PE=1 SV=1	54.8	8	4	4	5	1.40238e+07
E9PHN7	Glutathione S-transferase OS=Homo sapiens OX=9606 GN=GSTM2 PE=1 SV=2	21.3	18	2	3	5	1.01816e+07
B4DDK9	Alpha-1,6-mannosyl-glycoprotein 2-beta-N-acetylglucosaminyltransferase OS=Homo sapiens OX=9606 PE=2 SV=1	52.3	16	6	6	9	1.35061e+07
C9JUP7	Transitional endoplasmic reticulum ATPase OS=Homo sapiens OX=9606 GN=VCP PE=1 SV=2	84.5	7	5	5	8	1.25161e+07
Q5STU3	RNA helicase OS=Homo sapiens OX=9606 GN=DDX39B PE=1 SV=2	48.8	11	1	4	5	873650
B3KU03	cDNA FLJ39022 fis, clone NT2RP7003724, weakly similar to Serine/arginine repetitive matrix protein 1 OS=Homo sapiens OX=9606 PE=2 SV=1	64.6	10	5	5	5	3.16738e+06
P36551	Oxygen-dependent coproporphyrinogen-III oxidase, mitochondrial OS=Homo sapiens OX=9606 GN=CPOX PE=1 SV=3	50.1	13	5	5	5	8.84817e+06
Q9BQ61	Telomerase RNA component interacting RNase OS=Homo sapiens OX=9606 GN=TRIR PE=1 SV=1	18.4	34	4	4	5	1.29289e+07
P47755	F-actin-capping protein subunit alpha-2 OS=Homo sapiens OX=9606 GN=CAPZA2 PE=1 SV=3	32.9	16	1	3	3	2.42948e+06
B2RDG4	cDNA, FLJ96597 OS=Homo sapiens OX=9606 PE=2 SV=1	57.4	10	5	5	5	2.59675e+06
Q7L3S4	Zinc finger protein 771 OS=Homo sapiens OX=9606 GN=ZNF771 PE=1 SV=1	35.7	16	4	4	4	3.10814e+06
Q99961	Endophilin-A2 OS=Homo sapiens OX=9606 GN=SH3GL1 PE=1 SV=1	41.5	14	5	5	8	2.16918e+07
Q8NC69	BTB/POZ domain-containing protein KCTD6 OS=Homo sapiens OX=9606 GN=KCTD6 PE=1 SV=2	27.6	17	4	4	6	3.16451e+07
A0A5C2G7K5	IGH c328_heavy__IGHV3-33_IGHD3-16_IGHJ4 (Fragment) OS=Homo sapiens OX=9606 PE=2 SV=1	13.3	31	1	3	5	7.66318e+06
B7Z8T0	cDNA FLJ56198, highly similar to Serine/threonine-protein kinase PCTAIRE-1 OS=Homo sapiens OX=9606 PE=2 SV=1	66.7	9	4	5	10	7.98883e+06
Q53FN0	Serine/arginine-rich splicing factor 2 (Fragment) OS=Homo sapiens OX=9606 PE=2 SV=1	25.5	12	3	3	8	4.07063e+07
B2RA34	cDNA, FLJ94678, highly similar to Homo sapiens BCL2-associated athanogene 4 (BAG4), mRNA OS=Homo sapiens OX=9606 PE=2 SV=1	49.6	13	4	4	4	1.04665e+07
Q99471	Prefoldin subunit 5 OS=Homo sapiens OX=9606 GN=PFDN5 PE=1 SV=2	17.3	21	2	2	3	1.11517e+07
E7ET15	U2 snRNP-associated SURP motif-containing protein OS=Homo sapiens OX=9606 GN=U2SURP PE=1 SV=1	118.2	3	4	4	5	769086
P12236	ADP/ATP translocase 3 OS=Homo sapiens OX=9606 GN=SLC25A6 PE=1 SV=4	32.8	15	5	5	6	2.4015e+06
Q96I24	Far upstream element-binding protein 3 OS=Homo sapiens OX=9606 GN=FUBP3 PE=1 SV=2	61.6	9	4	5	6	1.98698e+06
A0A3B3ISF0	La-related protein 1B OS=Homo sapiens OX=9606 GN=LARP1B PE=1 SV=1	126.1	4	1	4	5	396572
Q92616	eIF-2-alpha kinase activator GCN1 OS=Homo sapiens OX=9606 GN=GCN1 PE=1 SV=7	292.5	2	5	5	5	1.19009e+07
Q8IWX8	Calcium homeostasis endoplasmic reticulum protein OS=Homo sapiens OX=9606 GN=CHERP PE=1 SV=3	103.6	5	3	3	3	910416
A0A494C108	Protein KRI1 homolog OS=Homo sapiens OX=9606 GN=KRI1 PE=1 SV=1	83.2	6	4	4	4	6.35362e+07
H3BPC4	SUMO-conjugating enzyme UBC9 OS=Homo sapiens OX=9606 GN=UBE2I PE=1 SV=3	8.3	49	4	4	6	1.7334e+07
Q9BVG4	Protein PBDC1 OS=Homo sapiens OX=9606 GN=PBDC1 PE=1 SV=1	26	21	5	5	5	1.10221e+07
E9PNP3	Mth938 domain-containing protein OS=Homo sapiens OX=9606 GN=AAMDC PE=1 SV=1	15.6	33	4	4	5	1.74031e+07
P28482	Mitogen-activated protein kinase 1 OS=Homo sapiens OX=9606 GN=MAPK1 PE=1 SV=3	41.4	15	4	5	7	9.50155e+06
Q13190	Syntaxin-5 OS=Homo sapiens OX=9606 GN=STX5 PE=1 SV=2	39.6	13	3	3	5	6.3252e+06
A0A5C2FWB4	IGL c400_light_IGKV2D-28_IGKJ5 (Fragment) OS=Homo sapiens OX=9606 PE=2 SV=1	12.2	53	2	3	7	4.86811e+06
A0A7P0T9E5	Serine/threonine-protein kinase VRK1 OS=Homo sapiens OX=9606 GN=VRK1 PE=1 SV=1	45.3	10	4	4	6	1.34227e+07
Q9Y3Z3	Deoxynucleoside triphosphate triphosphohydrolase SAMHD1 OS=Homo sapiens OX=9606 GN=SAMHD1 PE=1 SV=2	72.2	7	4	4	4	4.2227e+06
P46060	Ran GTPase-activating protein 1 OS=Homo sapiens OX=9606 GN=RANGAP1 PE=1 SV=1	63.5	7	4	4	5	2.57243e+07
O95487	Protein transport protein Sec24B OS=Homo sapiens OX=9606 GN=SEC24B PE=1 SV=2	137.3	5	5	5	6	3.9098e+06
B4DNN3	glutamine--tRNA ligase OS=Homo sapiens OX=9606 PE=2 SV=1	82.2	6	5	5	6	9.83374e+06
B4DL12	cDNA FLJ53754, highly similar to Transmembrane emp24 domain-containing protein 10 OS=Homo sapiens OX=9606 PE=2 SV=1	20	13	2	2	2	1.54849e+07
P78337	Pituitary homeobox 1 OS=Homo sapiens OX=9606 GN=PITX1 PE=1 SV=2	34.1	12	3	3	3	2.13355e+06
B5BU17	E3 ubiquitin-protein ligase OS=Homo sapiens OX=9606 GN=SIAH1 PE=2 SV=1	31.1	17	4	4	6	2.5059e+07
Q9HB71	Calcyclin-binding protein OS=Homo sapiens OX=9606 GN=CACYBP PE=1 SV=2	26.2	17	3	3	7	1.46901e+07
A0A7P0TBJ7	Cytoplasmic dynein 1 heavy chain 1 OS=Homo sapiens OX=9606 GN=DYNC1H1 PE=1 SV=1	478.5	2	5	5	6	6.26291e+06
A0A5F9ZHM4	L-lactate dehydrogenase OS=Homo sapiens OX=9606 GN=LDHB PE=1 SV=1	37.4	11	3	3	5	1.24851e+07
Q8NBF2	NHL repeat-containing protein 2 OS=Homo sapiens OX=9606 GN=NHLRC2 PE=1 SV=1	79.4	6	4	4	5	4.09383e+06
E9PMI6	Methylosome subunit pICln OS=Homo sapiens OX=9606 GN=CLNS1A PE=1 SV=1	18.2	20	2	2	2	2.30784e+06
A0A7S5C377	IGH c3012_heavy_IGHV3-7_IGHD3-10_IGHJ6 (Fragment) OS=Homo sapiens OX=9606 PE=2 SV=1	13.5	29	1	3	7	1.20739e+06
Q9C0B0	RING finger protein unkempt homolog OS=Homo sapiens OX=9606 GN=UNK PE=1 SV=2	88	6	4	4	4	5.04866e+06
A4FUT8	JMJD1B protein (Fragment) OS=Homo sapiens OX=9606 GN=JMJD1B PE=1 SV=1	169	3	4	4	5	1.10571e+07
A0A125QYY8	IBM-B1 light chain variable region (Fragment) OS=Homo sapiens OX=9606 PE=2 SV=1	12.2	12	1	1	122	3.93193e+07
Q9Y508	E3 ubiquitin-protein ligase RNF114 OS=Homo sapiens OX=9606 GN=RNF114 PE=1 SV=1	25.7	18	4	4	8	1.93932e+07
Q15631	Translin OS=Homo sapiens OX=9606 GN=TSN PE=1 SV=1	26.2	15	2	2	4	2.53677e+06
Q8IZH2	5'-3' exoribonuclease 1 OS=Homo sapiens OX=9606 GN=XRN1 PE=1 SV=1	194	3	4	4	4	2.88034e+06
A4D2P0	Ras-related C3 botulinum toxin substrate 1 (Rho family, small GTP binding protein Rac1) OS=Homo sapiens OX=9606 GN=RAC1 PE=2 SV=1	23.5	18	3	4	7	1.68533e+07
O95218	Zinc finger Ran-binding domain-containing protein 2 OS=Homo sapiens OX=9606 GN=ZRANB2 PE=1 SV=2	37.4	12	4	4	7	2.17174e+07
Q9BV86	N-terminal Xaa-Pro-Lys N-methyltransferase 1 OS=Homo sapiens OX=9606 GN=NTMT1 PE=1 SV=3	25.4	14	3	3	5	1.49954e+07
A0A024RE13	Ribonuclease III, nuclear, isoform CRA_a OS=Homo sapiens OX=9606 GN=RNASEN PE=3 SV=1	156.2	3	4	4	4	418947
H3BV98	RISC-loading complex subunit TARBP2 (Fragment) OS=Homo sapiens OX=9606 GN=TARBP2 PE=1 SV=8	17.4	21	2	3	3	890166
Q5U0A0	Proteasome subunit alpha type OS=Homo sapiens OX=9606 PE=2 SV=1	26.4	16	2	2	3	4.67732e+06
Q9UHB9	Signal recognition particle subunit SRP68 OS=Homo sapiens OX=9606 GN=SRP68 PE=1 SV=2	70.7	7	4	4	5	4.81198e+06
A0A024RB27	HCG24991, isoform CRA_a OS=Homo sapiens OX=9606 GN=hCG_24991 PE=4 SV=1	22.7	19	3	4	7	4.20558e+06
Q99598	Translin-associated protein X OS=Homo sapiens OX=9606 GN=TSNAX PE=1 SV=1	33.1	16	5	5	6	2.89823e+06
A0A0U1RQX8	E3 ubiquitin-protein ligase CBL OS=Homo sapiens OX=9606 GN=CBL PE=1 SV=1	96.8	5	4	4	4	2.76843e+08
P06493	Cyclin-dependent kinase 1 OS=Homo sapiens OX=9606 GN=CDK1 PE=1 SV=3	34.1	13	3	4	7	9.75171e+06
P81605	Dermcidin OS=Homo sapiens OX=9606 GN=DCD PE=1 SV=2	11.3	30	3	3	4	2.84612e+06
A8K330	cDNA FLJ77055, highly similar to Homo sapiens WD repeat domain 75 (WDR75), mRNA (Fragment) OS=Homo sapiens OX=9606 PE=2 SV=1	92.2	7	3	3	3	1.21056e+06
Q9H773	dCTP pyrophosphatase 1 OS=Homo sapiens OX=9606 GN=DCTPP1 PE=1 SV=1	18.7	23	3	3	5	1.57134e+07
A1A508	PRSS3 protein OS=Homo sapiens OX=9606 GN=PRSS3 PE=2 SV=1	26.5	9	2	2	8	1.36334e+10
Q5M7Z5	GRHPR protein (Fragment) OS=Homo sapiens OX=9606 GN=GRHPR PE=2 SV=1	36.8	16	3	3	5	4.95884e+07
Q12947	Forkhead box protein F2 OS=Homo sapiens OX=9606 GN=FOXF2 PE=1 SV=2	46	5	2	2	2	2.63095e+06
F8VZ57	RISC-loading complex subunit TARBP2 (Fragment) OS=Homo sapiens OX=9606 GN=TARBP2 PE=1 SV=2	24.3	12	1	2	2	1.82292e+06
E9PKP7	Nucleolar transcription factor 1 OS=Homo sapiens OX=9606 GN=UBTF PE=1 SV=1	87.4	7	4	4	4	1.72521e+06
Q9Y3E8	CGI-150 protein OS=Homo sapiens OX=9606 PE=2 SV=1	55	8	4	4	5	6.23678e+06
B3KRJ9	cDNA FLJ34439 fis, clone HLUNG2001146, highly similar to Splicing factor, arginine/serine-rich 12 OS=Homo sapiens OX=9606 PE=2 SV=1	58.2	8	3	3	4	691496
Q9NQZ2	Something about silencing protein 10 OS=Homo sapiens OX=9606 GN=UTP3 PE=1 SV=1	54.5	6	2	2	2	6.95165e+06
H6QX63	Hepatocellular carcinoma related protein 2 OS=Homo sapiens OX=9606 PE=2 SV=1	34.8	13	4	4	4	1.23092e+06
A0A6C0W750	Protein tyrosine phosphatase non-receptor type 11 isoform 1 (Fragment) OS=Homo sapiens OX=9606 GN=PTPN11 PE=4 SV=1	6	52	1	2	2	5.12414e+06
Q9BX10	GTP-binding protein 2 OS=Homo sapiens OX=9606 GN=GTPBP2 PE=1 SV=1	65.7	5	3	3	3	654130
Q9Y3C6	Peptidyl-prolyl cis-trans isomerase-like 1 OS=Homo sapiens OX=9606 GN=PPIL1 PE=1 SV=1	18.2	25	3	3	7	1.20796e+07
Q12986	Transcriptional repressor NF-X1 OS=Homo sapiens OX=9606 GN=NFX1 PE=1 SV=2	124.3	5	4	4	4	1.0494e+06
Q86UK7	E3 ubiquitin-protein ligase ZNF598 OS=Homo sapiens OX=9606 GN=ZNF598 PE=1 SV=1	98.6	5	3	3	4	2.35921e+06
A0A5C2GFB0	IG c796_heavy_IGHV3-66_IGHD3-22_IGHJ2 (Fragment) OS=Homo sapiens OX=9606 PE=2 SV=1	13.7	24	1	2	5	1.70753e+08
B3KMI5	alpha-1,2-Mannosidase OS=Homo sapiens OX=9606 PE=2 SV=1	32.7	11	2	3	4	6.58225e+06
A0A5C2GA80	IGH c175_heavy__IGHV3-11_IGHD4-23_IGHJ6 (Fragment) OS=Homo sapiens OX=9606 PE=2 SV=1	13	15	1	1	5	3.75641e+08
A0A8V8TNA1	Calcium/calmodulin-dependent protein kinase type II subunit delta OS=Homo sapiens OX=9606 GN=CAMK2D PE=4 SV=1	57.6	8	1	4	8	1.8884e+07
E5RI56	Skp1_POZ domain-containing protein OS=Homo sapiens OX=9606 PE=1 SV=2	22.7	15	3	3	6	1.30831e+07
Q96GY0	Zinc finger C2HC domain-containing protein 1A OS=Homo sapiens OX=9606 GN=ZC2HC1A PE=1 SV=2	35.1	18	6	6	6	1.65522e+06
A0A1W6IYI3	N90-VRC38.01 heavy chain variable region (Fragment) OS=Homo sapiens OX=9606 PE=2 SV=1	13.5	15	2	2	17	1.9716e+09
A0A286YF97	Stress-activated protein kinase JNK OS=Homo sapiens OX=9606 GN=MAPK10 PE=1 SV=1	52.3	8	4	4	5	1.11843e+07
Q5QP82	DDB1- and CUL4-associated factor 10 OS=Homo sapiens OX=9606 GN=DCAF10 PE=1 SV=1	60.5	8	3	3	5	4.57451e+06
B3KXL8	cDNA FLJ45688 fis, clone FCBBF3021191, highly similar to Protein phosphatase 2C isoform gamma OS=Homo sapiens OX=9606 PE=2 SV=1	57.4	7	4	4	6	9.47084e+06
A0A5C2G1M9	IGL c3198_light_IGKV2D-28_IGKJ3 (Fragment) OS=Homo sapiens OX=9606 PE=2 SV=1	12.1	41	1	3	13	7.61917e+06
Q9Y230	RuvB-like 2 OS=Homo sapiens OX=9606 GN=RUVBL2 PE=1 SV=3	51.1	9	4	4	4	8.37811e+06
Q8IV48	3'-5' exoribonuclease 1 OS=Homo sapiens OX=9606 GN=ERI1 PE=1 SV=3	40	9	3	3	3	1.6501e+06
E5RGS4	Prefoldin subunit 1 OS=Homo sapiens OX=9606 GN=PFDN1 PE=1 SV=1	13.5	22	3	3	3	1.67502e+07
Q9HBK9	Arsenite methyltransferase OS=Homo sapiens OX=9606 GN=AS3MT PE=1 SV=3	41.7	10	3	3	4	2.43489e+06
A0A5C2G6L4	IGH c297_heavy__IGHV1-69_IGHD3-22_IGHJ3 (Fragment) OS=Homo sapiens OX=9606 PE=2 SV=1	13.6	14	1	2	9	658502
E9PC90	G2/mitotic-specific cyclin-B1 (Fragment) OS=Homo sapiens OX=9606 GN=CCNB1 PE=1 SV=1	44.9	8	3	3	4	5.53814e+06
A6MUU8	Macrophage migration inhibitory factor OS=Homo sapiens OX=9606 GN=MIF PE=2 SV=1	12.4	15	2	3	24	2.3216e+07
P61204	ADP-ribosylation factor 3 OS=Homo sapiens OX=9606 GN=ARF3 PE=1 SV=2	20.6	14	2	3	6	1.88634e+07
Q8TC07	TBC1 domain family member 15 OS=Homo sapiens OX=9606 GN=TBC1D15 PE=1 SV=2	79.4	6	4	4	4	4.48638e+06
Q8N999	Uncharacterized protein C12orf29 OS=Homo sapiens OX=9606 GN=C12orf29 PE=1 SV=2	37.5	8	3	3	6	1.17984e+07
O15541	E3 ubiquitin-protein ligase RNF113A OS=Homo sapiens OX=9606 GN=RNF113A PE=1 SV=1	38.8	7	2	2	2	3.15406e+06
A0A7S5C0H2	IGH c1943_heavy_IGHV3-74_IGHD3-22_IGHJ4 (Fragment) OS=Homo sapiens OX=9606 PE=2 SV=1	13.4	34	2	3	5	1.19341e+07
A0A494C194	Xaa-Pro dipeptidase OS=Homo sapiens OX=9606 GN=PEPD PE=1 SV=2	25.1	19	3	3	4	1.3469e+06
O15116	U6 snRNA-associated Sm-like protein LSm1 OS=Homo sapiens OX=9606 GN=LSM1 PE=1 SV=1	15.2	17	2	2	2	1.99358e+07
P19174	1-phosphatidylinositol 4,5-bisphosphate phosphodiesterase gamma-1 OS=Homo sapiens OX=9606 GN=PLCG1 PE=1 SV=1	148.4	2	4	4	6	1.02265e+07
Q13131	5'-AMP-activated protein kinase catalytic subunit alpha-1 OS=Homo sapiens OX=9606 GN=PRKAA1 PE=1 SV=4	64	3	1	1	2	2.0175e+06
P61158	Actin-related protein 3 OS=Homo sapiens OX=9606 GN=ACTR3 PE=1 SV=3	47.3	7	3	3	3	3.68403e+06
Q5T1V6	Probable ATP-dependent RNA helicase DDX59 OS=Homo sapiens OX=9606 GN=DDX59 PE=1 SV=1	68.8	9	4	4	4	9.24577e+06
B4DWW8	U4/U6 small nuclear ribonucleoprotein Prp31 OS=Homo sapiens OX=9606 PE=2 SV=1	50.1	5	2	2	2	698864
A0A890VXV0	Light chain variable region (Fragment) OS=Homo sapiens OX=9606 PE=2 SV=1	12.4	46	1	3	11	8.25909e+06
H7C3V9	Selenocysteine lyase (Fragment) OS=Homo sapiens OX=9606 GN=SCLY PE=1 SV=1	26.2	17	3	3	3	570947
F8W1S1	Keratin, type II cytoskeletal 74 OS=Homo sapiens OX=9606 GN=KRT74 PE=1 SV=1	59.4	5	1	3	6	2.5016e+06
C9J1V9	EEF1E1-BLOC1S5 readthrough (NMD candidate) OS=Homo sapiens OX=9606 GN=EEF1E1-BLOC1S5 PE=4 SV=2	17	23	2	2	3	5.26089e+06
A0A6C0W4X1	Protein tyrosine phosphatase non-receptor type 11 isoform 1 (Fragment) OS=Homo sapiens OX=9606 GN=PTPN11 PE=4 SV=1	6.1	52	1	2	2	5.12414e+06
Q8TED0	U3 small nucleolar RNA-associated protein 15 homolog OS=Homo sapiens OX=9606 GN=UTP15 PE=1 SV=3	58.4	7	3	3	3	739695
Q8WVY7	Ubiquitin-like domain-containing CTD phosphatase 1 OS=Homo sapiens OX=9606 GN=UBLCP1 PE=1 SV=2	36.8	13	4	4	6	1.00148e+07
O60264	SWI/SNF-related matrix-associated actin-dependent regulator of chromatin subfamily A member 5 OS=Homo sapiens OX=9606 GN=SMARCA5 PE=1 SV=1	121.8	3	3	3	4	969376
P62837	Ubiquitin-conjugating enzyme E2 D2 OS=Homo sapiens OX=9606 GN=UBE2D2 PE=1 SV=1	16.7	29	1	3	5	1.28956e+07
A0A494C0X0	Tubulin-folding cofactor B OS=Homo sapiens OX=9606 GN=TBCB PE=1 SV=1	31.1	11	3	3	4	4.8013e+06
P45974	Ubiquitin carboxyl-terminal hydrolase 5 OS=Homo sapiens OX=9606 GN=USP5 PE=1 SV=2	95.7	5	4	4	6	4.52134e+06
O43414	ERI1 exoribonuclease 3 OS=Homo sapiens OX=9606 GN=ERI3 PE=1 SV=2	37.2	13	4	4	7	9.41985e+06
E7ETR0	RuvB-like helicase OS=Homo sapiens OX=9606 GN=RUVBL1 PE=1 SV=1	34.8	14	4	4	5	1.24606e+07
P61077	Ubiquitin-conjugating enzyme E2 D3 OS=Homo sapiens OX=9606 GN=UBE2D3 PE=1 SV=1	16.7	29	1	3	4	1.25804e+08
A0A0A6YYA0	Protein TMED7-TICAM2 OS=Homo sapiens OX=9606 GN=TMED7-TICAM2 PE=3 SV=1	21.2	17	2	2	2	1.57529e+07
Q15020	Squamous cell carcinoma antigen recognized by T-cells 3 OS=Homo sapiens OX=9606 GN=SART3 PE=1 SV=1	109.9	3	3	3	3	4.16004e+07
P23258	Tubulin gamma-1 chain OS=Homo sapiens OX=9606 GN=TUBG1 PE=1 SV=2	51.1	6	3	3	4	4.35112e+06
B5BU01	Eukaryotic translation initiation factor 2 beta OS=Homo sapiens OX=9606 GN=EIF2S2 PE=2 SV=1	38.3	12	4	4	4	5.37549e+06
B4DX78	RNA helicase OS=Homo sapiens OX=9606 PE=2 SV=1	53.7	9	1	4	5	2.46702e+07
Q9Y3B4	Splicing factor 3B subunit 6 OS=Homo sapiens OX=9606 GN=SF3B6 PE=1 SV=1	14.6	18	2	2	3	1.26112e+07
A0A5C2GA89	IGH c185_heavy__IGHV3-7_IGHD3-16_IGHJ4 (Fragment) OS=Homo sapiens OX=9606 PE=2 SV=1	13.4	33	1	3	6	1.05869e+09
P56277	Cx9C motif-containing protein 4 OS=Homo sapiens OX=9606 GN=CMC4 PE=1 SV=1	7.7	51	3	3	6	1.28181e+07
Q6FHU3	PSME1 protein (Fragment) OS=Homo sapiens OX=9606 GN=PSME1 PE=2 SV=1	28.7	16	4	4	6	1.22814e+07
O75367	Core histone macro-H2A.1 OS=Homo sapiens OX=9606 GN=MACROH2A1 PE=1 SV=5	39.2	11	3	3	4	3.12275e+06
Q04760	Lactoylglutathione lyase OS=Homo sapiens OX=9606 GN=GLO1 PE=1 SV=4	20.8	18	3	3	3	4.24915e+06
G3V1R5	Nardilysin OS=Homo sapiens OX=9606 GN=NRDC PE=1 SV=1	125	3	4	4	4	6.08771e+06
Q9NWT1	p21-activated protein kinase-interacting protein 1 OS=Homo sapiens OX=9606 GN=PAK1IP1 PE=1 SV=2	43.9	7	3	3	3	2.42898e+07
A6NN50	Obscurin-like protein 1 OS=Homo sapiens OX=9606 GN=OBSL1 PE=1 SV=1	197	1	2	2	2	9.80198e+06
A0A0A1HAW1	H.sapiens ras-related Hrab2 protein OS=Homo sapiens OX=9606 PE=2 SV=1	23.6	12	2	2	2	3.39636e+06
B2RC50	cDNA, FLJ95853, highly similar to Homo sapiens exosome component Rrp46 (RRP46), mRNA OS=Homo sapiens OX=9606 PE=2 SV=1	25.4	10	2	2	2	2.98302e+06
Q9H4W6	Transcription factor COE3 OS=Homo sapiens OX=9606 GN=EBF3 PE=1 SV=2	64.8	5	3	3	3	1.15838e+06
Q15046	Lysine--tRNA ligase OS=Homo sapiens OX=9606 GN=KARS1 PE=1 SV=3	68	5	3	3	5	1.0535e+07
A0A0U1RRM6	Protein enabled homolog OS=Homo sapiens OX=9606 GN=ENAH PE=1 SV=1	87.3	4	3	3	4	9.9429e+06
Q13185	Chromobox protein homolog 3 OS=Homo sapiens OX=9606 GN=CBX3 PE=1 SV=4	20.8	16	2	2	3	1.46821e+07
O75818	Ribonuclease P protein subunit p40 OS=Homo sapiens OX=9606 GN=RPP40 PE=1 SV=3	41.8	5	2	2	2	1.21187e+06
G3V3U4	Proteasome subunit alpha type OS=Homo sapiens OX=9606 GN=PSMA6 PE=1 SV=1	11.6	20	2	2	2	3.78267e+06
Q5T7W0	Zinc finger protein 618 OS=Homo sapiens OX=9606 GN=ZNF618 PE=1 SV=1	104.9	3	3	3	4	5.82986e+06
Q96FJ2	Dynein light chain 2, cytoplasmic OS=Homo sapiens OX=9606 GN=DYNLL2 PE=1 SV=1	10.3	25	2	2	5	1.10217e+07
Q5QPM7	Proteasome inhibitor PI31 subunit OS=Homo sapiens OX=9606 GN=PSMF1 PE=1 SV=2	28.9	15	3	3	3	1.03483e+07
F8W0J4	YEATS domain-containing protein 4 OS=Homo sapiens OX=9606 GN=YEATS4 PE=1 SV=1	20.1	24	4	4	5	4.39774e+07
A0A8Q3SIL6	Ubiquitin-conjugating enzyme E2 A OS=Homo sapiens OX=9606 GN=UBE2A PE=1 SV=1	24.6	12	2	2	3	5.06894e+06
E9PQ57	Rae1 protein homolog OS=Homo sapiens OX=9606 GN=RAE1 PE=1 SV=1	47.8	6	2	2	2	6.38481e+07
C9JRJ5	LIM domain-containing protein 1 OS=Homo sapiens OX=9606 GN=LIMD1 PE=1 SV=1	65.5	7	3	3	4	6.93553e+06
I3L2L5	Mapk-regulated corepressor-interacting protein 1 OS=Homo sapiens OX=9606 GN=MCRIP1 PE=1 SV=1	10.5	24	2	2	3	3.9856e+06
Q9NWQ4	G patch domain-containing protein 2-like OS=Homo sapiens OX=9606 GN=GPATCH2L PE=1 SV=3	54.2	12	3	3	3	806980
Q6FHF5	Proliferating cell nuclear antigen (Fragment) OS=Homo sapiens OX=9606 GN=PCNA PE=2 SV=1	28.7	11	3	3	6	3.46581e+06
Q9H9H4	Vacuolar protein sorting-associated protein 37B OS=Homo sapiens OX=9606 GN=VPS37B PE=1 SV=1	31.3	12	2	2	2	1.61028e+06
B4E3J6	cDNA FLJ54293 OS=Homo sapiens OX=9606 PE=2 SV=1	26.6	14	4	4	5	1.21427e+07
Q9Y6J9	TAF6-like RNA polymerase II p300/CBP-associated factor-associated factor 65 kDa subunit 6L OS=Homo sapiens OX=9606 GN=TAF6L PE=1 SV=1	67.8	5	2	2	3	1.77549e+06
O95372	Acyl-protein thioesterase 2 OS=Homo sapiens OX=9606 GN=LYPLA2 PE=1 SV=1	24.7	15	2	2	4	9.24673e+06
Q05DL3	CSNK1A1 protein (Fragment) OS=Homo sapiens OX=9606 GN=CSNK1A1 PE=2 SV=1	26.7	16	3	3	3	932090
A0A7I2YQI6	Eukaryotic translation initiation factor 3 subunit I OS=Homo sapiens OX=9606 GN=EIF3I PE=1 SV=1	44.9	11	2	2	3	5.12643e+06
Q68CQ7	Glycosyltransferase 8 domain-containing protein 1 OS=Homo sapiens OX=9606 GN=GLT8D1 PE=1 SV=2	41.9	7	2	2	2	7.44144e+06
Q9Y2L1	Exosome complex exonuclease RRP44 OS=Homo sapiens OX=9606 GN=DIS3 PE=1 SV=2	108.9	5	3	3	3	9.54789e+06
A0A0J9YW13	RNA-binding protein 8A (Fragment) OS=Homo sapiens OX=9606 PE=1 SV=1	12.3	25	3	3	4	6.92436e+06
Q96GM8	Target of EGR1 protein 1 OS=Homo sapiens OX=9606 GN=TOE1 PE=1 SV=1	56.5	8	3	3	7	7.38998e+06
B4DWV5	GrpE protein homolog OS=Homo sapiens OX=9606 PE=2 SV=1	21.9	22	4	4	5	1.24788e+07
Q96EV2	RNA-binding protein 33 OS=Homo sapiens OX=9606 GN=RBM33 PE=1 SV=3	129.9	3	2	2	3	4.76069e+06
R9S3C3	p14ARF/p16INK4a fusion protein OS=Homo sapiens OX=9606 GN=p14ARF PE=2 SV=1	18.5	12	2	2	5	4.83607e+06
Q8NBJ4	Golgi membrane protein 1 OS=Homo sapiens OX=9606 GN=GOLM1 PE=1 SV=1	45.3	9	3	3	3	8.57349e+06
A0A494C0R8	Clustered mitochondria protein homolog OS=Homo sapiens OX=9606 GN=CLUH PE=1 SV=1	150.4	3	4	4	5	3.3039e+06
B2R923	cDNA, FLJ94174 OS=Homo sapiens OX=9606 PE=2 SV=1	37.3	9	2	2	2	1.87728e+06
P62861	FAU ubiquitin-like and ribosomal protein S30 OS=Homo sapiens OX=9606 GN=FAU PE=1 SV=2	14.4	8	2	2	7	2.43207e+07
F5H5V4	26S proteasome non-ATPase regulatory subunit 9 (Fragment) OS=Homo sapiens OX=9606 GN=PSMD9 PE=1 SV=1	16.9	23	3	3	5	8.56189e+06
P11216	Glycogen phosphorylase, brain form OS=Homo sapiens OX=9606 GN=PYGB PE=1 SV=5	96.6	4	3	3	4	6.48927e+06
A0A7I2V5Z4	Sec1 family domain-containing protein 1 OS=Homo sapiens OX=9606 GN=SCFD1 PE=1 SV=1	72.3	5	2	2	3	2.13602e+06
P51452	Dual specificity protein phosphatase 3 OS=Homo sapiens OX=9606 GN=DUSP3 PE=1 SV=1	20.5	12	2	2	2	5.22687e+06
H7C1T3	choline-phosphate cytidylyltransferase (Fragment) OS=Homo sapiens OX=9606 GN=PCYT1A PE=1 SV=1	22.8	19	3	3	3	2.2182e+06
B3KWP5	cDNA FLJ43509 fis, clone PERIC2003699 OS=Homo sapiens OX=9606 GN=MGC40405 PE=2 SV=1	13.1	19	2	2	4	2.6009e+07
P62875	DNA-directed RNA polymerases I, II, and III subunit RPABC5 OS=Homo sapiens OX=9606 GN=POLR2L PE=1 SV=1	7.6	30	2	2	3	1.91123e+06
Q96G61	Diphosphoinositol polyphosphate phosphohydrolase 3-beta OS=Homo sapiens OX=9606 GN=NUDT11 PE=1 SV=1	18.5	21	4	4	5	1.27561e+07
A0A5C2FXS4	IGL c1141_light_IGKV3-20_IGKJ4 (Fragment) OS=Homo sapiens OX=9606 PE=2 SV=1	11.4	22	1	1	6	5.06077e+06
H0YN14	Importin-4 OS=Homo sapiens OX=9606 GN=IPO4 PE=1 SV=1	101.4	3	3	3	3	6.69336e+06
A0A5C2GZP9	IG c1859_light_IGKV3-20_IGKJ2 (Fragment) OS=Homo sapiens OX=9606 PE=2 SV=1	12.4	21	1	2	2	2.73244e+06
P18583	Protein SON OS=Homo sapiens OX=9606 GN=SON PE=1 SV=4	263.7	3	4	4	6	9.39348e+06
Q587I9	Vesicle transport protein SFT2C OS=Homo sapiens OX=9606 GN=SFT2D3 PE=2 SV=1	21.8	12	2	2	3	2.93876e+07
Q96EP5	DAZ-associated protein 1 OS=Homo sapiens OX=9606 GN=DAZAP1 PE=1 SV=1	43.4	9	2	2	4	3.89645e+06
B2R9L6	cDNA, FLJ94450, highly similar to Homo sapiens cyclin-dependent kinase 9 (CDC2-related kinase) (CDK9), mRNA OS=Homo sapiens OX=9606 PE=2 SV=1	42.7	9	2	4	7	3.01204e+06
Q9BV38	WD repeat-containing protein 18 OS=Homo sapiens OX=9606 GN=WDR18 PE=1 SV=2	47.4	6	2	2	2	979056
A0A0S2Z5C6	Fucose-1-phosphate guanylyltransferase (Fragment) OS=Homo sapiens OX=9606 GN=FPGT PE=1 SV=1	66.6	5	3	3	4	4.45324e+06
B4DIU0	cDNA FLJ58391, highly similar to Exosome complex exonuclease RRP42 OS=Homo sapiens OX=9606 PE=2 SV=1	17.9	18	3	3	6	9.90788e+06
Q9NW64	Pre-mRNA-splicing factor RBM22 OS=Homo sapiens OX=9606 GN=RBM22 PE=1 SV=1	46.9	7	3	3	5	4.52925e+06
Q9Y3E2	BolA-like protein 1 OS=Homo sapiens OX=9606 GN=BOLA1 PE=1 SV=1	14.3	33	3	3	3	1.10353e+07
Q5U0C3	RAP1A, member of RAS oncogene family OS=Homo sapiens OX=9606 PE=2 SV=1	20.9	15	2	2	4	6.01286e+06
B2RD30	cDNA, FLJ96431 OS=Homo sapiens OX=9606 PE=2 SV=1	36.6	10	3	3	3	6.281e+06
Q71RC2	La-related protein 4 OS=Homo sapiens OX=9606 GN=LARP4 PE=1 SV=3	80.5	6	3	3	3	2.70972e+06
J3KSI8	28S ribosomal protein S7, mitochondrial (Fragment) OS=Homo sapiens OX=9606 GN=MRPS7 PE=1 SV=1	18.4	16	3	3	3	2.7895e+06
P41743	Protein kinase C iota type OS=Homo sapiens OX=9606 GN=PRKCI PE=1 SV=2	68.2	3	1	1	1	2.18954e+06
Q96PE3	Inositol polyphosphate-4-phosphatase type I A OS=Homo sapiens OX=9606 GN=INPP4A PE=1 SV=1	109.9	5	4	4	5	6.39581e+06
B1AJY5	26S proteasome non-ATPase regulatory subunit 10 OS=Homo sapiens OX=9606 GN=PSMD10 PE=1 SV=1	20.2	16	3	3	4	6.71642e+06
O43583	Density-regulated protein OS=Homo sapiens OX=9606 GN=DENR PE=1 SV=2	22.1	14	3	3	5	2.12449e+07
P33981	Dual specificity protein kinase TTK OS=Homo sapiens OX=9606 GN=TTK PE=1 SV=2	97	3	2	2	2	3.50601e+06
P29353	SHC-transforming protein 1 OS=Homo sapiens OX=9606 GN=SHC1 PE=1 SV=4	62.8	5	3	3	4	1.87305e+06
Q6NSG3	SMC4 protein (Fragment) OS=Homo sapiens OX=9606 GN=SMC4 PE=2 SV=1	52.5	7	3	3	5	6.64288e+06
A0A5C2GSL9	IG c2_light_IGKV2-28_IGKJ2 (Fragment) OS=Homo sapiens OX=9606 PE=2 SV=1	12.1	18	1	3	5	2.64456e+06
R4GNH9	Exosome complex component CSL4 OS=Homo sapiens OX=9606 GN=EXOSC1 PE=1 SV=1	15.1	9	1	1	2	670606
Q9NSV4	Protein diaphanous homolog 3 OS=Homo sapiens OX=9606 GN=DIAPH3 PE=1 SV=4	136.8	3	3	3	4	2.97779e+07
B3KM90	cDNA FLJ10529 fis, clone NT2RP2000965, highly similar to Targeting protein for Xklp2 OS=Homo sapiens OX=9606 PE=2 SV=1	69.7	8	4	4	5	9.39655e+06
A2N0U5	VH6DJ protein (Fragment) OS=Homo sapiens OX=9606 GN=VH6DJ PE=2 SV=1	12.2	6	4	4	6	1.26071e+06
P29966	Myristoylated alanine-rich C-kinase substrate OS=Homo sapiens OX=9606 GN=MARCKS PE=1 SV=4	31.5	8	2	2	3	8.24469e+06
A0A5C2GFK5	IGH + IGL c21_light_IGKV4-1_IGKJ1 (Fragment) OS=Homo sapiens OX=9606 PE=2 SV=1	12.5	25	1	3	6	2.46373e+06
Q15061	WD repeat-containing protein 43 OS=Homo sapiens OX=9606 GN=WDR43 PE=1 SV=3	74.8	6	3	3	4	8.54716e+06
A0A5C2GDN1	IGH + IGL c107_heavy_IGHV3-74_IGHD7-27_IGHJ4 (Fragment) OS=Homo sapiens OX=9606 PE=2 SV=1	12.7	27	2	3	85	981055
Q13541	Eukaryotic translation initiation factor 4E-binding protein 1 OS=Homo sapiens OX=9606 GN=EIF4EBP1 PE=1 SV=3	12.6	22	1	1	2	3.93986e+07
A0A8B0RAT7	Enhancer of mRNA-decapping protein 4 OS=Homo sapiens OX=9606 GN=EDC4 PE=2 SV=1	155.3	2	2	2	3	4.08697e+06
B3KXN9	cDNA FLJ45793 fis, clone NT2RI2009233 OS=Homo sapiens OX=9606 PE=2 SV=1	29.8	11	3	3	4	7.75733e+06
Q9C030	Tripartite motif-containing protein 6 OS=Homo sapiens OX=9606 GN=TRIM6 PE=1 SV=1	56.4	5	2	3	4	6.5368e+06
P80297	Metallothionein-1X OS=Homo sapiens OX=9606 GN=MT1X PE=1 SV=1	6.1	33	2	2	4	3.49017e+07
A0A7S5EUJ8	IGH c2281_heavy_IGHV3-64_IGHD3-9_IGHJ6 (Fragment) OS=Homo sapiens OX=9606 PE=2 SV=1	12.9	17	1	2	7	692453
P62306	Small nuclear ribonucleoprotein F OS=Homo sapiens OX=9606 GN=SNRPF PE=1 SV=1	9.7	19	2	2	3	5.0895e+06
B3KNS4	Endogenous retrovirus group K3 member 1 OS=Homo sapiens OX=9606 GN=ERVK3-1 PE=1 SV=1	11.6	13	1	1	2	2.44733e+06
A0A6C0W5V7	Protein tyrosine phosphatase non-receptor type 11 isoform 1 (Fragment) OS=Homo sapiens OX=9606 GN=PTPN11 PE=4 SV=1	7.2	36	1	2	2	3.20712e+06
Q6P1Q9	tRNA N(3)-methylcytidine methyltransferase METTL2B OS=Homo sapiens OX=9606 GN=METTL2B PE=1 SV=3	43.4	7	3	3	3	9.95762e+06
O00264	Membrane-associated progesterone receptor component 1 OS=Homo sapiens OX=9606 GN=PGRMC1 PE=1 SV=3	21.7	12	2	2	4	3.24141e+06
Q15051	IQ calmodulin-binding motif-containing protein 1 OS=Homo sapiens OX=9606 GN=IQCB1 PE=1 SV=1	68.9	5	3	3	3	2.14929e+06
A8K5B6	cDNA FLJ76830, highly similar to Homo sapiens SWI/SNF related, matrix associated, actin dependent regulator of chromatin, subfamily a, member 3 (SMARCA3), transcript variant 1, mRNA OS=Homo sapiens OX=9606 PE=2 SV=1	113.9	3	2	2	2	8.90081e+06
A0A5C2GQ36	IG c1515_heavy_IGHV3-11_IGHD3-16_IGHJ6 (Fragment) OS=Homo sapiens OX=9606 PE=2 SV=1	14	15	1	1	4	4.44134e+08
A0A0S2Z3F2	non-specific serine/threonine protein kinase (Fragment) OS=Homo sapiens OX=9606 GN=ARAF PE=2 SV=1	68	3	2	2	3	3.3378e+06
A0A5F9ZHW5	Ataxin-2 OS=Homo sapiens OX=9606 GN=ATXN2 PE=1 SV=1	127.1	3	3	3	3	3.63223e+06
P26196	Probable ATP-dependent RNA helicase DDX6 OS=Homo sapiens OX=9606 GN=DDX6 PE=1 SV=2	54.4	9	3	3	3	5.2918e+06
S6C4S4	IgG H chain OS=Homo sapiens OX=9606 PE=2 SV=1	25.3	10	1	2	2	3.88156e+06
Q96RL1	BRCA1-A complex subunit RAP80 OS=Homo sapiens OX=9606 GN=UIMC1 PE=1 SV=2	79.7	3	2	2	2	2.13243e+06
A0A024R1T5	2',3'-cyclic-nucleotide 3'-phosphodiesterase OS=Homo sapiens OX=9606 GN=CNP PE=3 SV=1	45.1	8	3	3	3	6.76429e+06
Q9H6Z4	Ran-binding protein 3 OS=Homo sapiens OX=9606 GN=RANBP3 PE=1 SV=1	60.2	6	3	3	4	6.16078e+06
P08047	Transcription factor Sp1 OS=Homo sapiens OX=9606 GN=SP1 PE=1 SV=3	80.6	4	1	1	1	4.08566e+06
Q9H7S9	Zinc finger protein 703 OS=Homo sapiens OX=9606 GN=ZNF703 PE=1 SV=1	58.2	4	2	2	2	5.53333e+06
Q2TNB3	Cell migration-inducing protein 22 OS=Homo sapiens OX=9606 PE=2 SV=1	27.3	9	1	1	1	4.34067e+06
A8K6Y1	cDNA FLJ75526, highly similar to Homo sapiens proliferation-associated 2G4, 38kDa (PA2G4), mRNA (Fragment) OS=Homo sapiens OX=9606 PE=2 SV=1	40.9	7	2	2	2	1.16274e+06
P20618	Proteasome subunit beta type-1 OS=Homo sapiens OX=9606 GN=PSMB1 PE=1 SV=2	26.5	16	3	3	5	6.32244e+06
P49756	RNA-binding protein 25 OS=Homo sapiens OX=9606 GN=RBM25 PE=1 SV=3	100.1	5	4	4	5	7.24822e+06
Q9H3H9	Transcription elongation factor A protein-like 2 OS=Homo sapiens OX=9606 GN=TCEAL2 PE=2 SV=1	25.8	8	2	2	3	3.41845e+06
B3KPZ8	cDNA FLJ32530 fis, clone SMINT2000185, highly similar to TRANSKETOLASE OS=Homo sapiens OX=9606 PE=2 SV=1	38.9	11	2	2	2	1.31295e+06
E9PCW1	Golgi SNAP receptor complex member 1 OS=Homo sapiens OX=9606 GN=GOSR1 PE=1 SV=1	28.3	11	3	3	5	1.72381e+07
P61081	NEDD8-conjugating enzyme Ubc12 OS=Homo sapiens OX=9606 GN=UBE2M PE=1 SV=1	20.9	15	3	3	4	2.11909e+07
A0A1W6IYJ9	N90-VRC38.01 light chain variable region (Fragment) OS=Homo sapiens OX=9606 PE=2 SV=1	12.3	18	1	2	2	3.48408e+06
Q6IQ49	Splicing regulator SDE2 OS=Homo sapiens OX=9606 GN=SDE2 PE=1 SV=1	49.7	7	2	2	2	5.35439e+07
A0A7S5C0I7	IGH c1299_heavy_IGHV3-48_IGHD4-17_IGHJ3 (Fragment) OS=Homo sapiens OX=9606 PE=2 SV=1	13.8	24	1	2	5	8.57752e+06
Q8WUA2	Peptidyl-prolyl cis-trans isomerase-like 4 OS=Homo sapiens OX=9606 GN=PPIL4 PE=1 SV=1	57.2	6	3	3	3	6.91805e+06
B3KN06	Coronin OS=Homo sapiens OX=9606 PE=2 SV=1	53.2	6	3	3	4	1.41871e+06
A0A7S5ETQ5	IGH c901_heavy_IGHV3-48_IGHD4-17_IGHJ3 (Fragment) OS=Homo sapiens OX=9606 PE=2 SV=1	14	24	1	2	3	5.27458e+06
B4DX46	Histone-lysine N-trimethyltransferase SMYD5 OS=Homo sapiens OX=9606 PE=2 SV=1	47.3	5	2	2	4	5.56713e+06
Q14166	Tubulin--tyrosine ligase-like protein 12 OS=Homo sapiens OX=9606 GN=TTLL12 PE=1 SV=2	74.4	7	3	3	3	3.96034e+06
Q9NTW7	Zinc finger protein 64 OS=Homo sapiens OX=9606 GN=ZFP64 PE=1 SV=3	72.2	5	2	2	2	1.61705e+07
A8K651	Complement component 1 Q subcomponent-binding protein, mitochondrial OS=Homo sapiens OX=9606 PE=2 SV=1	31.4	5	1	1	2	3.31215e+06
F8VVT7	Charged multivesicular body protein 1a OS=Homo sapiens OX=9606 GN=CHMP1A PE=1 SV=1	20.8	13	3	3	4	2.1327e+07
Q5CZ94	Uncharacterized protein DKFZp781M0386 OS=Homo sapiens OX=9606 GN=DKFZp781M0386 PE=2 SV=1	25	10	1	2	7	2.58714e+06
Q96EK4	THAP domain-containing protein 11 OS=Homo sapiens OX=9606 GN=THAP11 PE=1 SV=2	34.4	5	2	2	2	550485
E9PNY1	Zinc finger protein-like 1 (Fragment) OS=Homo sapiens OX=9606 GN=ZFPL1 PE=1 SV=1	22.7	9	2	2	4	9.02879e+06
B4DP27	cDNA FLJ52153, highly similar to Transmembrane emp24 domain-containing protein 2 OS=Homo sapiens OX=9606 PE=2 SV=1	19.2	17	3	3	3	5.81292e+06
B2RMQ4	Cytoskeleton associated protein 2 OS=Homo sapiens OX=9606 GN=CKAP2 PE=2 SV=1	76.8	4	3	3	3	1.92987e+06
A0A8C8KGQ8	Ubiquitin-associated protein 2 OS=Homo sapiens OX=9606 GN=UBAP2 PE=1 SV=1	112.2	2	2	2	3	1.37082e+06
Q52LJ0	Protein FAM98B OS=Homo sapiens OX=9606 GN=FAM98B PE=1 SV=2	45.5	5	2	2	2	1.25501e+06
A4D1Z4	KIAA0415 gene product OS=Homo sapiens OX=9606 GN=KIAA0415 PE=4 SV=1	164.6	2	2	2	2	4.0379e+06
Q68VJ4	Polypeptide N-acetylgalactosaminyltransferase 7 (Fragment) OS=Homo sapiens OX=9606 GN=GALNT7 PE=2 SV=1	19.3	17	2	2	2	5.32148e+06
Q7Z7H5	Transmembrane emp24 domain-containing protein 4 OS=Homo sapiens OX=9606 GN=TMED4 PE=1 SV=1	25.9	8	2	2	2	5.74627e+06
P49959	Double-strand break repair protein MRE11 OS=Homo sapiens OX=9606 GN=MRE11 PE=1 SV=3	80.5	3	3	3	3	5.35009e+06
A6NGJ7	Histone deacetylase 8 OS=Homo sapiens OX=9606 GN=HDAC8 PE=3 SV=3	46.3	7	3	3	3	9.67716e+06
Q6IA86	Elongator complex protein 2 OS=Homo sapiens OX=9606 GN=ELP2 PE=1 SV=2	92.4	5	3	3	3	2.33042e+06
A8K4K4	non-specific serine/threonine protein kinase OS=Homo sapiens OX=9606 PE=2 SV=1	42.9	7	2	2	4	4.96817e+06
J3QR68	Haptoglobin (Fragment) OS=Homo sapiens OX=9606 GN=HP PE=1 SV=1	45	5	2	2	2	9.94946e+07
A0A8V8TQD7	Plakophilin-2 (Fragment) OS=Homo sapiens OX=9606 GN=PKP2 PE=4 SV=1	74.2	2	1	1	1	2.94116e+06
Q8IXQ3	Uncharacterized protein C9orf40 OS=Homo sapiens OX=9606 GN=C9orf40 PE=1 SV=1	21.1	12	2	2	4	6.14077e+06
A0A5C2GHF3	IG c838_heavy_IGHV3-33_IGHD2-21_IGHJ2 (Fragment) OS=Homo sapiens OX=9606 PE=2 SV=1	13.4	12	1	2	5	856364
O14545	TRAF-type zinc finger domain-containing protein 1 OS=Homo sapiens OX=9606 GN=TRAFD1 PE=1 SV=1	64.8	4	2	2	3	3.18317e+06
A0A024RAA5	Cell division control protein 42 homolog OS=Homo sapiens OX=9606 GN=CDC42 PE=3 SV=1	21.2	11	1	2	3	3.11639e+06
K7EIY6	RING-type E3 ubiquitin transferase (Fragment) OS=Homo sapiens OX=9606 GN=RNF126 PE=1 SV=7	30.8	7	2	2	2	8.63196e+06
Q8ND56	Protein LSM14 homolog A OS=Homo sapiens OX=9606 GN=LSM14A PE=1 SV=3	50.5	4	2	2	3	9.74887e+06
Q14232	Translation initiation factor eIF-2B subunit alpha OS=Homo sapiens OX=9606 GN=EIF2B1 PE=1 SV=1	33.7	7	2	2	2	4.0473e+06
A0A5C2GEZ6	IG c1029_heavy_IGHV3-11_IGHD6-13_IGHJ6 (Fragment) OS=Homo sapiens OX=9606 PE=2 SV=1	13.6	16	1	2	5	4.57758e+08
P53384	Cytosolic Fe-S cluster assembly factor NUBP1 OS=Homo sapiens OX=9606 GN=NUBP1 PE=1 SV=2	34.5	10	2	2	3	6.17334e+06
A0A8V8TPB6	DNA polymerase delta subunit 2 OS=Homo sapiens OX=9606 GN=POLD2 PE=4 SV=1	56.3	6	2	2	2	3.71274e+06
Q9P016	Thymocyte nuclear protein 1 OS=Homo sapiens OX=9606 GN=THYN1 PE=1 SV=1	25.7	8	2	2	2	2.46653e+06
Q9BV44	tRNA (guanine(6)-N2)-methyltransferase THUMP3 OS=Homo sapiens OX=9606 GN=THUMPD3 PE=1 SV=1	57	6	3	3	4	6.33894e+06
A0A5C2GE03	IG c201_heavy_IGHV3-21_IGHD3-10_IGHJ4 (Fragment) OS=Homo sapiens OX=9606 PE=2 SV=1	12.9	23	1	2	3	2.46049e+07
B2RDW0	cDNA, FLJ96792, highly similar to Homo sapiens calmodulin 2 (phosphorylase kinase, delta) (CALM2), mRNA OS=Homo sapiens OX=9606 PE=2 SV=1	16.8	27	3	3	4	1.24188e+07
A0A087WVZ9	DNA-directed RNA polymerase II subunit E OS=Homo sapiens OX=9606 GN=POLR2E PE=1 SV=1	21.4	9	2	2	3	957153
B5BUC0	Glycogen synthase kinase-3 beta (Fragment) OS=Homo sapiens OX=9606 GN=GSK3B PE=2 SV=1	46.7	7	2	2	2	6.37713e+06
A0A5C2G7V2	IGH c34_heavy__IGHV1-69_IGHD3-10_IGHJ6 (Fragment) OS=Homo sapiens OX=9606 PE=2 SV=1	14.2	14	1	2	3	763982
V9H0B2	MSH2 protein OS=Homo sapiens OX=9606 GN=MSH2 PE=1 SV=1	45.9	7	2	2	2	2.18138e+06
Q04323	UBX domain-containing protein 1 OS=Homo sapiens OX=9606 GN=UBXN1 PE=1 SV=2	33.3	5	2	2	4	9.15138e+06
Q9UK45	U6 snRNA-associated Sm-like protein LSm7 OS=Homo sapiens OX=9606 GN=LSM7 PE=1 SV=1	11.6	16	2	2	2	3.63362e+06
Q9NT62	Ubiquitin-like-conjugating enzyme ATG3 OS=Homo sapiens OX=9606 GN=ATG3 PE=1 SV=1	35.8	4	1	1	1	5.26799e+06
A0A140VJJ6	Testicular tissue protein Li 70 OS=Homo sapiens OX=9606 PE=2 SV=1	49.5	4	2	2	2	5.64378e+06
A0A7I2V2S3	Exportin-1 OS=Homo sapiens OX=9606 GN=XPO1 PE=1 SV=1	109.3	3	3	3	3	4.90374e+06
A0A5C2GIY8	IG c175_heavy_IGHV3-23_IGHD4-11_IGHJ4 (Fragment) OS=Homo sapiens OX=9606 PE=2 SV=1	13	16	1	1	1	2.61792e+06
A0A7P0T9A7	Adenylosuccinate lyase OS=Homo sapiens OX=9606 GN=ADSL PE=1 SV=1	57.9	6	3	3	5	3.64575e+06
C9JG97	Angio-associated migratory cell protein OS=Homo sapiens OX=9606 GN=AAMP PE=1 SV=1	44.7	5	2	2	2	1.9757e+06
Q5U676	Galactosylgalactosylxylosylprotein 3-beta-glucuronosyltransferase (Fragment) OS=Homo sapiens OX=9606 GN=B3GAT3 PE=2 SV=1	37.8	5	2	2	3	4.47744e+06
Q15072	Zinc finger protein OZF OS=Homo sapiens OX=9606 GN=ZNF146 PE=1 SV=2	33.3	7	2	2	3	1.48293e+06
Q9UNY4	Transcription termination factor 2 OS=Homo sapiens OX=9606 GN=TTF2 PE=1 SV=2	129.5	3	3	3	3	1.77738e+06
Q58EY4	SWI/SNF related, matrix associated, actin dependent regulator of chromatin, subfamily c, member 1 OS=Homo sapiens OX=9606 GN=SMARCC1 PE=2 SV=1	122.8	2	2	2	2	2.88383e+06
B3KY42	cDNA FLJ46788 fis, clone TRACH3028855, highly similar to Pseudouridylate synthase 7 homolog OS=Homo sapiens OX=9606 PE=2 SV=1	75	4	2	2	2	4.27569e+06
Q9Y3D2	Methionine-R-sulfoxide reductase B2, mitochondrial OS=Homo sapiens OX=9606 GN=MSRB2 PE=1 SV=2	19.5	15	2	2	3	4.91239e+06
Q9HCJ3	Ribonucleoprotein PTB-binding 2 OS=Homo sapiens OX=9606 GN=RAVER2 PE=1 SV=2	74.3	3	2	2	2	2.34265e+06
A0A7P0TBJ4	Recombining-binding protein suppressor of hairless (Fragment) OS=Homo sapiens OX=9606 GN=RBPJ PE=1 SV=1	48.8	6	2	2	3	5.14989e+06
B7ZLC9	GEMIN5 protein OS=Homo sapiens OX=9606 GN=GEMIN5 PE=2 SV=1	168.3	3	3	3	3	2.22292e+06
A0A2R8YHB3	Parafibromin OS=Homo sapiens OX=9606 GN=CDC73 PE=1 SV=1	43.8	5	2	2	2	2.14172e+06
A2A2L5	Replication termination factor 2 (Fragment) OS=Homo sapiens OX=9606 GN=RTF2 PE=1 SV=1	31.1	8	2	2	3	5.37512e+06
O14556	Glyceraldehyde-3-phosphate dehydrogenase, testis-specific OS=Homo sapiens OX=9606 GN=GAPDHS PE=1 SV=2	44.5	4	1	2	4	1.20513e+07
A0A5C2GXA3	IG c1867_light_IGKV2D-28_IGKJ3 (Fragment) OS=Homo sapiens OX=9606 PE=2 SV=1	12.2	21	2	3	4	6.25376e+06
Q9NP73	Putative bifunctional UDP-N-acetylglucosamine transferase and deubiquitinase ALG13 OS=Homo sapiens OX=9606 GN=ALG13 PE=1 SV=2	126	2	3	3	4	3.01359e+06
F5H433	Sal-like protein 2 OS=Homo sapiens OX=9606 GN=SALL2 PE=1 SV=3	104.9	3	2	2	2	4.44341e+06
Q8N9Q2	Protein SREK1IP1 OS=Homo sapiens OX=9606 GN=SREK1IP1 PE=1 SV=1	18.2	12	2	2	3	7.08319e+06
P18754	Regulator of chromosome condensation OS=Homo sapiens OX=9606 GN=RCC1 PE=1 SV=1	44.9	6	2	2	3	3.37274e+06
A0A7I2YQQ9	WD repeat-containing protein 26 OS=Homo sapiens OX=9606 GN=WDR26 PE=1 SV=1	74.3	2	2	2	3	3.67418e+06
H3BRD5	Unconventional myosin-IXa OS=Homo sapiens OX=9606 GN=MYO9A PE=1 SV=1	275.8	1	2	2	3	1.88662e+06
G8JLB3	Pseudouridylate synthase 1 homolog (Fragment) OS=Homo sapiens OX=9606 GN=PUS1 PE=1 SV=1	42.9	5	2	2	4	2.29718e+06
A0A7P0TA05	NAD-dependent protein deacylase sirtuin-5, mitochondrial OS=Homo sapiens OX=9606 GN=SIRT5 PE=1 SV=1	24.8	9	2	2	2	3.27547e+06
P84090	Enhancer of rudimentary homolog OS=Homo sapiens OX=9606 GN=ERH PE=1 SV=1	12.3	17	2	2	3	9.28529e+06
Q9Y2V2	Calcium-regulated heat-stable protein 1 OS=Homo sapiens OX=9606 GN=CARHSP1 PE=1 SV=2	15.9	11	1	1	1	4.73437e+06
O15145	Actin-related protein 2/3 complex subunit 3 OS=Homo sapiens OX=9606 GN=ARPC3 PE=1 SV=3	20.5	10	2	2	2	1.75152e+06
X6R390	AP complex subunit sigma OS=Homo sapiens OX=9606 GN=AP2S1 PE=1 SV=1	18.4	12	2	2	2	1.36174e+06
A0A5C2GRQ1	IG c559_heavy_IGHV3-53_IGHD3-9_IGHJ2 (Fragment) OS=Homo sapiens OX=9606 PE=2 SV=1	14.1	18	1	2	3	6.75996e+07
P35754	Glutaredoxin-1 OS=Homo sapiens OX=9606 GN=GLRX PE=1 SV=2	11.8	32	2	2	2	4.34056e+07
A0A2R8Y653	uridine/cytidine kinase OS=Homo sapiens OX=9606 GN=UCK2 PE=1 SV=1	27.4	9	2	2	2	1.6899e+06
A0A075B6Q5	Immunoglobulin heavy variable 3-64 OS=Homo sapiens OX=9606 GN=IGHV3-64 PE=3 SV=1	12.9	42	1	2	2	7.74468e+06
A0A8V8TMV2	Importin subunit alpha-6 OS=Homo sapiens OX=9606 GN=KPNA5 PE=4 SV=1	63.1	4	2	2	4	4.15787e+06
Q9Y2Z0	Protein SGT1 homolog OS=Homo sapiens OX=9606 GN=SUGT1 PE=1 SV=3	41	7	2	2	2	1.66031e+06
O14828	Secretory carrier-associated membrane protein 3 OS=Homo sapiens OX=9606 GN=SCAMP3 PE=1 SV=3	38.3	8	2	2	2	2.71589e+06
D8L200	Trim5alpha (Fragment) OS=Homo sapiens OX=9606 GN=TRIM5 PE=4 SV=1	15.9	20	2	3	5	4.16849e+06
H0YCN4	DCN1-like protein (Fragment) OS=Homo sapiens OX=9606 GN=DCUN1D5 PE=1 SV=1	22.9	11	2	2	2	6.03976e+06
S6BAQ4	IgG H chain OS=Homo sapiens OX=9606 PE=2 SV=1	25.3	15	1	2	2	1.72032e+07
B4DZG7	ADP-ribosylation factor-like protein 1 OS=Homo sapiens OX=9606 GN=ARL1 PE=1 SV=1	15.4	17	2	2	2	5.3684e+06
B7Z8S9	mRNA (guanine-N(7))-methyltransferase OS=Homo sapiens OX=9606 PE=2 SV=1	15	17	2	2	3	4.26355e+06
O43837	Isocitrate dehydrogenase [NAD] subunit beta, mitochondrial OS=Homo sapiens OX=9606 GN=IDH3B PE=1 SV=2	42.2	5	2	2	2	2.39078e+06
P61326	Protein mago nashi homolog OS=Homo sapiens OX=9606 GN=MAGOH PE=1 SV=1	17.2	8	1	1	2	4.09039e+06
A0A5C2G3L2	IGL c3752_light_IGKV4-1_IGKJ1 (Fragment) OS=Homo sapiens OX=9606 PE=2 SV=1	12.5	19	1	2	3	5.60677e+06
Q59FP7	DNA (cytosine-5)-methyltransferase 1 (Fragment) OS=Homo sapiens OX=9606 PE=2 SV=1	181.9	2	2	2	2	2.41629e+06
C9J4S4	Ras-related protein Rab-7a OS=Homo sapiens OX=9606 GN=RAB7A PE=1 SV=1	11	21	2	2	3	6.37072e+06
Q9UJU6	Drebrin-like protein OS=Homo sapiens OX=9606 GN=DBNL PE=1 SV=1	48.2	5	2	2	2	2.04443e+06
M0R061	Coatomer subunit epsilon OS=Homo sapiens OX=9606 GN=COPE PE=1 SV=1	16.4	8	1	1	1	5.06328e+06
O60566	Mitotic checkpoint serine/threonine-protein kinase BUB1 beta OS=Homo sapiens OX=9606 GN=BUB1B PE=1 SV=3	119.5	2	2	2	2	1.58296e+06
P18669	Phosphoglycerate mutase 1 OS=Homo sapiens OX=9606 GN=PGAM1 PE=1 SV=2	28.8	4	1	1	5	8.94084e+06
Q96T51	RUN and FYVE domain-containing protein 1 OS=Homo sapiens OX=9606 GN=RUFY1 PE=1 SV=2	79.8	5	2	2	2	1.33815e+06
Q9Y4E8	Ubiquitin carboxyl-terminal hydrolase 15 OS=Homo sapiens OX=9606 GN=USP15 PE=1 SV=3	112.3	2	2	2	2	2.82105e+06
B3KVY9	cDNA FLJ41755 fis, clone HSYRA2009102, highly similar to Adenosine 3'-phospho 5'-phosphosulfate transporter 1 OS=Homo sapiens OX=9606 PE=2 SV=1	45	6	2	2	3	5.46893e+06
A0A5C2GRH0	IG c1798_heavy_IGHV3-13_IGHD3-3_IGHJ3 (Fragment) OS=Homo sapiens OX=9606 PE=2 SV=1	13.7	15	1	1	3	4.25005e+07
Q96N67	Dedicator of cytokinesis protein 7 OS=Homo sapiens OX=9606 GN=DOCK7 PE=1 SV=4	242.4	1	2	2	3	2.01982e+06
Q6GMV7	Immunoglobulin lambda-1 light chain-like OS=Homo sapiens OX=9606 PE=2 SV=1	24.9	10	1	2	7	1.88923e+06
I6L994	Serine/threonine-protein kinase RIO3 OS=Homo sapiens OX=9606 GN=RIOK3 PE=2 SV=1	48.4	4	2	2	3	3.42139e+06
A0A8I5KV60	Transcription initiation factor TFIID subunit 2 OS=Homo sapiens OX=9606 GN=TAF2 PE=1 SV=1	142.6	1	1	1	1	700370
A0A0U1RRE5	Negative regulator of P-body association OS=Homo sapiens OX=9606 GN=NBDY PE=1 SV=1	7	40	1	1	2	8.2997e+06
D6R9Q5	Anaphase-promoting complex subunit 10 (Fragment) OS=Homo sapiens OX=9606 GN=ANAPC10 PE=1 SV=1	12.3	11	1	1	2	5.52428e+06
A0A1W2PP74	glycine dehydrogenase (aminomethyl-transferring) OS=Homo sapiens OX=9606 GN=GLDC PE=1 SV=1	46.2	5	1	1	2	3.10136e+06
Q5BKX5	UPF0692 protein C19orf54 OS=Homo sapiens OX=9606 GN=C19orf54 PE=1 SV=2	37.8	6	2	2	2	875343
B4DV79	Eukaryotic translation initiation factor 3 subunit B OS=Homo sapiens OX=9606 GN=EIF3B PE=2 SV=1	85.1	3	2	2	2	4.26302e+06
Q9H6R7	WD repeat and coiled-coil-containing protein OS=Homo sapiens OX=9606 GN=WDCP PE=1 SV=1	79.1	3	2	2	2	8.30717e+07
Q9Y224	RNA transcription, translation and transport factor protein OS=Homo sapiens OX=9606 GN=RTRAF PE=1 SV=1	28.1	7	2	2	2	2.88239e+06
Q9UJN7	Zinc finger protein 391 OS=Homo sapiens OX=9606 GN=ZNF391 PE=2 SV=2	40.6	4	1	1	3	1.53334e+06
Q8IX04	Ubiquitin-conjugating enzyme E2 variant 3 OS=Homo sapiens OX=9606 GN=UEVLD PE=1 SV=2	52.2	5	1	1	1	2.29847e+06
A0A5C2GFE9	IG c844_heavy_IGHV1-69_IGHD3-10_IGHJ6 (Fragment) OS=Homo sapiens OX=9606 PE=2 SV=1	13.3	20	1	1	3	2.60427e+07
Q5SRI9	Glycoprotein endo-alpha-1,2-mannosidase OS=Homo sapiens OX=9606 GN=MANEA PE=1 SV=1	53.6	4	2	2	3	4.19982e+06
Q12904	Aminoacyl tRNA synthase complex-interacting multifunctional protein 1 OS=Homo sapiens OX=9606 GN=AIMP1 PE=1 SV=2	34.3	9	2	2	2	3.61592e+06
Q9NXF7	DDB1- and CUL4-associated factor 16 OS=Homo sapiens OX=9606 GN=DCAF16 PE=1 SV=1	24.2	6	1	1	1	1.05079e+06
A0A2R8Y5Q8	Tubulin-specific chaperone E OS=Homo sapiens OX=9606 GN=TBCE PE=1 SV=1	61.8	4	2	2	2	1.15806e+06
Q96RS6	NudC domain-containing protein 1 OS=Homo sapiens OX=9606 GN=NUDCD1 PE=1 SV=2	66.7	3	2	2	4	1.26407e+06
A0A286YEY4	Immunoglobulin heavy constant gamma 2 (Fragment) OS=Homo sapiens OX=9606 GN=IGHG2 PE=1 SV=1	43.8	4	2	2	5	1.06445e+07
Q59EH3	Low molecular weight phosphotyrosine protein phosphatase (Fragment) OS=Homo sapiens OX=9606 PE=2 SV=1	18.7	7	1	1	2	1.14688e+07
Q6P712	SMC2 protein (Fragment) OS=Homo sapiens OX=9606 GN=SMC2 PE=2 SV=1	23.6	8	2	2	2	4.4419e+06
P78345	Ribonuclease P protein subunit p38 OS=Homo sapiens OX=9606 GN=RPP38 PE=1 SV=2	31.8	7	2	2	2	3.0889e+06
G3V582	Gephyrin OS=Homo sapiens OX=9606 GN=GPHN PE=1 SV=1	41.3	4	2	2	3	1.72212e+06
Q9UNZ5	Leydig cell tumor 10 kDa protein homolog OS=Homo sapiens OX=9606 GN=C19orf53 PE=1 SV=1	10.6	16	2	2	2	1.09602e+06
J9R021	Eukaryotic translation initiation factor 3 subunit A OS=Homo sapiens OX=9606 GN=eIF3a PE=2 SV=1	166.4	1	2	2	2	3.93241e+06
P98170	E3 ubiquitin-protein ligase XIAP OS=Homo sapiens OX=9606 GN=XIAP PE=1 SV=2	56.6	4	1	1	1	2.36838e+06
B3KMH4	Similar to splicing factor, arginine/serine-rich 4, isoform CRA_f OS=Homo sapiens OX=9606 GN=FLJ11021 PE=2 SV=1	22.5	10	2	2	2	1.22394e+06
H0YL69	Proteasome subunit alpha type (Fragment) OS=Homo sapiens OX=9606 GN=PSMA4 PE=1 SV=1	26.4	7	2	2	2	2.12597e+06
Q59E94	Peroxisomal D3,D2-enoyl-CoA isomerase isoform 1 variant (Fragment) OS=Homo sapiens OX=9606 PE=2 SV=1	25.8	6	1	1	1	1.54863e+06
C9JEL3	Eukaryotic translation initiation factor 4E type 2 (Fragment) OS=Homo sapiens OX=9606 GN=EIF4E2 PE=1 SV=1	24.6	14	2	2	2	1.83209e+06
Q03252	Lamin-B2 OS=Homo sapiens OX=9606 GN=LMNB2 PE=1 SV=4	69.9	3	1	2	2	3.84991e+06
A0A7S5EXZ6	IGH c4052_heavy_IGHV3-23_IGHD1-26_IGHJ5 (Fragment) OS=Homo sapiens OX=9606 PE=2 SV=1	12.7	16	2	2	5	988918
Q16658	Fascin OS=Homo sapiens OX=9606 GN=FSCN1 PE=1 SV=3	54.5	3	1	1	1	2.82557e+06
A0A0D9SFB1	dynamin GTPase OS=Homo sapiens OX=9606 GN=DNM1 PE=1 SV=1	94	2	2	2	2	710203
Q12962	Transcription initiation factor TFIID subunit 10 OS=Homo sapiens OX=9606 GN=TAF10 PE=1 SV=1	21.7	6	1	1	2	1.71364e+06
A0A5C2GTS6	IG c717_light_IGKV3D-15_IGKJ2 (Fragment) OS=Homo sapiens OX=9606 PE=2 SV=1	11.8	22	2	2	2	5.17966e+06
Q8WUM5	Gem (Nuclear organelle) associated protein 4 OS=Homo sapiens OX=9606 GN=GEMIN4 PE=2 SV=1	120	2	2	2	2	1.08779e+06
P61927	60S ribosomal protein L37 OS=Homo sapiens OX=9606 GN=RPL37 PE=1 SV=2	11.1	18	2	2	3	8.9787e+06
O75131	Copine-3 OS=Homo sapiens OX=9606 GN=CPNE3 PE=1 SV=1	60.1	5	2	2	3	4.13859e+06
P56192	Methionine--tRNA ligase, cytoplasmic OS=Homo sapiens OX=9606 GN=MARS1 PE=1 SV=2	101.1	1	1	1	1	3.57843e+06
H0YHF8	5'-AMP-activated protein kinase subunit gamma-1 (Fragment) OS=Homo sapiens OX=9606 GN=PRKAG1 PE=1 SV=1	10.7	19	2	2	3	5.80152e+06
A0A1W2PPZ2	Rhotekin OS=Homo sapiens OX=9606 GN=RTKN PE=4 SV=2	54.5	4	2	2	2	1.58017e+06
B4DWQ5	cDNA FLJ51655, highly similar to Actin-like protein 2 OS=Homo sapiens OX=9606 PE=2 SV=1	34.5	10	2	2	3	6.28226e+06
Q8ND24	RING finger protein 214 OS=Homo sapiens OX=9606 GN=RNF214 PE=1 SV=2	77.6	2	1	1	2	1.68511e+06
A0A5C2FTV3	IGL c269_light_IGKV1-9_IGKJ3 (Fragment) OS=Homo sapiens OX=9606 PE=2 SV=1	11.6	17	1	1	1	5.76386e+06
B4DSD4	cDNA FLJ58856 OS=Homo sapiens OX=9606 PE=2 SV=1	22.5	6	1	1	1	4.77556e+06
D6W539	Hydroxyacyl-Coenzyme A dehydrogenase/3-ketoacyl-Coenzyme A thiolase/enoyl-Coenzyme A hydratase (Trifunctional protein), beta subunit, isoform CRA_b OS=Homo sapiens OX=9606 GN=HADHB PE=4 SV=1	40.4	5	2	2	2	1.81688e+06
A0A7P0MUT5	Serine/threonine-protein kinase Chk2 OS=Homo sapiens OX=9606 GN=CHEK2 PE=1 SV=1	53.6	7	2	2	2	1.7374e+06
A0A0C4DFM7	RNA uridylyltransferase OS=Homo sapiens OX=9606 GN=TUT4 PE=1 SV=1	185.1	1	2	2	2	2.71807e+06
A0A7S5EZ04	IGH c4113_heavy_IGHV3-15_IGHD4-4_IGHJ4 (Fragment) OS=Homo sapiens OX=9606 PE=2 SV=1	12.9	9	1	1	2	5.10245e+07
Q96DG6	Carboxymethylenebutenolidase homolog OS=Homo sapiens OX=9606 GN=CMBL PE=1 SV=1	28	7	2	2	2	1.81433e+06
A0A804HJW0	alpha-1,2-Mannosidase OS=Homo sapiens OX=9606 GN=MAN1B1 PE=1 SV=1	49.7	3	1	1	1	2.57406e+06
A0A024R837	Haloacid dehalogenase-like hydrolase domain-containing protein 3 OS=Homo sapiens OX=9606 GN=HDHD3 PE=3 SV=1	28.1	10	2	2	2	1.11625e+06
A0A7S5C2B8	IGH c2801_heavy_IGHV4-39_IGHD4-23_IGHJ2 (Fragment) OS=Homo sapiens OX=9606 PE=2 SV=1	13.6	11	1	1	1	6.93811e+06
A0A0A6YYH1	Arpin OS=Homo sapiens OX=9606 GN=C15orf38-AP3S2 PE=3 SV=1	43.9	2	1	1	2	4.9839e+06
A0A5H1ZRP8	Dystrophin OS=Homo sapiens OX=9606 GN=DMD PE=1 SV=1	425.8	0	2	2	2	3.10783e+07
A0A2R8Y740	Amino acid transporter OS=Homo sapiens OX=9606 GN=SLC1A2 PE=1 SV=1	60.6	2	1	1	1	7.49664e+06
C9J7B7	26S proteasome non-ATPase regulatory subunit 6 (Fragment) OS=Homo sapiens OX=9606 GN=PSMD6 PE=1 SV=1	16.6	6	1	1	2	2.15639e+06
A0A3B3IUA8	Guanine nucleotide-binding protein G(i) subunit alpha-1 OS=Homo sapiens OX=9606 GN=GNAI1 PE=1 SV=1	16.7	7	1	1	1	3.29391e+06
Q969T9	WW domain-binding protein 2 OS=Homo sapiens OX=9606 GN=WBP2 PE=1 SV=1	28.1	5	1	1	1	2.82117e+06
Q9H974	Queuine tRNA-ribosyltransferase accessory subunit 2 OS=Homo sapiens OX=9606 GN=QTRT2 PE=1 SV=1	46.7	4	1	1	1	2.52616e+06
P19474	E3 ubiquitin-protein ligase TRIM21 OS=Homo sapiens OX=9606 GN=TRIM21 PE=1 SV=1	54.1	3	2	2	2	2.33625e+06
A0A8V8TNE2	Ubiquitin-conjugating enzyme E2 T OS=Homo sapiens OX=9606 GN=UBE2T PE=4 SV=1	18.9	9	1	1	1	1.96974e+06
A0A7I2V3I2	Eukaryotic translation initiation factor 3 subunit E OS=Homo sapiens OX=9606 GN=EIF3E PE=1 SV=1	46.7	5	1	1	1	2.49919e+08
O95365	Zinc finger and BTB domain-containing protein 7A OS=Homo sapiens OX=9606 GN=ZBTB7A PE=1 SV=1	61.4	3	1	1	1	3.2421e+06
Q8N8R5	Mitochondrial protein C2orf69 OS=Homo sapiens OX=9606 GN=C2orf69 PE=1 SV=1	43.4	2	1	1	2	2.08942e+06
A0A5C2GJR6	IG c1143_heavy_IGHV3-23_IGHD1-26_IGHJ6 (Fragment) OS=Homo sapiens OX=9606 PE=2 SV=1	13.2	38	2	2	3	3.93919e+07
Q9UNE7	E3 ubiquitin-protein ligase CHIP OS=Homo sapiens OX=9606 GN=STUB1 PE=1 SV=2	34.8	6	2	2	2	6.09176e+06
Q8N516	Elongator complex protein 1 OS=Homo sapiens OX=9606 GN=IKBKAP PE=2 SV=1	150.1	1	1	1	1	2.79339e+06
Q6GV32	Small cytidine deaminase OS=Homo sapiens OX=9606 PE=2 SV=2	9.2	27	1	1	1	2.13135e+06
Q9NPA8	Transcription and mRNA export factor ENY2 OS=Homo sapiens OX=9606 GN=ENY2 PE=1 SV=1	11.5	16	2	2	2	3.95965e+06
A0A2U3TZM0	DNA helicase OS=Homo sapiens OX=9606 GN=CHD4 PE=1 SV=1	216.7	1	1	2	2	1.74408e+06
Q9UGI8	Testin OS=Homo sapiens OX=9606 GN=TES PE=1 SV=1	48	2	1	1	2	1.76678e+06
O43760	Synaptogyrin-2 OS=Homo sapiens OX=9606 GN=SYNGR2 PE=1 SV=1	24.8	4	1	1	1	645773
Q9BWG6	Sodium channel modifier 1 OS=Homo sapiens OX=9606 GN=SCNM1 PE=1 SV=1	25.9	4	1	1	2	2.97965e+06
E9PMR5	Myelin basic protein OS=Homo sapiens OX=9606 GN=MBP PE=1 SV=2	10.8	12	1	1	1	1.27184e+06
A0A6Q8PHK0	E3 ubiquitin-protein ligase OS=Homo sapiens OX=9606 GN=TRIP12 PE=1 SV=1	228.3	1	2	2	2	714551
B4DEB0	cDNA FLJ56054, highly similar to 26S proteasome non-ATPase regulatory subunit 3 OS=Homo sapiens OX=9606 PE=2 SV=1	58.5	2	1	1	1	2.52762e+06
P05109	Protein S100-A8 OS=Homo sapiens OX=9606 GN=S100A8 PE=1 SV=1	10.8	12	1	1	1	705191
A0A2R8Y8A7	Sorting nexin-27 OS=Homo sapiens OX=9606 GN=SNX27 PE=1 SV=1	46.6	2	1	1	1	1.87681e+06
V9HWC6	Peptidyl-prolyl cis-trans isomerase OS=Homo sapiens OX=9606 GN=HEL-S-39 PE=2 SV=1	22.7	12	2	2	2	5.35235e+06
Q14C86	GTPase-activating protein and VPS9 domain-containing protein 1 OS=Homo sapiens OX=9606 GN=GAPVD1 PE=1 SV=2	164.9	2	2	2	2	2.47109e+07
Q15149	Plectin OS=Homo sapiens OX=9606 GN=PLEC PE=1 SV=3	531.5	0	1	2	3	4.32672e+07
O14950	Myosin regulatory light chain 12B OS=Homo sapiens OX=9606 GN=MYL12B PE=1 SV=2	19.8	6	1	1	1	1.96569e+06
Q14683	Structural maintenance of chromosomes protein 1A OS=Homo sapiens OX=9606 GN=SMC1A PE=1 SV=2	143.1	1	2	2	2	7.23683e+06
Q53ES4	E3 ubiquitin-protein ligase (Fragment) OS=Homo sapiens OX=9606 PE=2 SV=1	34.6	3	1	1	1	3.67532e+07
B7Z9T7	creatine kinase OS=Homo sapiens OX=9606 PE=2 SV=1	16.7	7	1	1	1	1.46621e+06
Q86X95	Corepressor interacting with RBPJ 1 OS=Homo sapiens OX=9606 GN=CIR1 PE=1 SV=1	52.3	3	2	2	3	4.07602e+06
Q9H3P7	Golgi resident protein GCP60 OS=Homo sapiens OX=9606 GN=ACBD3 PE=1 SV=4	60.6	3	1	1	1	1.61166e+06
O60942	mRNA-capping enzyme OS=Homo sapiens OX=9606 GN=RNGTT PE=1 SV=1	68.5	1	1	1	1	1.6248e+06
Q96G46	tRNA-dihydrouridine(47) synthase [NAD(P)(+)]-like OS=Homo sapiens OX=9606 GN=DUS3L PE=1 SV=2	72.5	2	1	1	1	1.36562e+06
P01111	GTPase NRas OS=Homo sapiens OX=9606 GN=NRAS PE=1 SV=1	21.2	5	1	1	2	4.12116e+06
A0A7S5EUU1	IGH c1365_heavy_IGHV3-30_IGHD7-27_IGHJ6 (Fragment) OS=Homo sapiens OX=9606 PE=2 SV=1	13.2	19	1	1	2	1.97482e+07
H3BRQ0	Phosphopantothenoylcysteine decarboxylase OS=Homo sapiens OX=9606 GN=PPCDC PE=1 SV=1	18.7	6	1	1	1	1.09016e+06
Q16706	Alpha-mannosidase 2 OS=Homo sapiens OX=9606 GN=MAN2A1 PE=1 SV=2	131.1	2	1	1	1	1.87156e+06
Q9Y5B9	FACT complex subunit SPT16 OS=Homo sapiens OX=9606 GN=SUPT16H PE=1 SV=1	119.8	1	1	1	1	1.17681e+06
Q5JUW8	Discs, large homolog 3 (Neuroendocrine-dlg, Drosophila), isoform CRA_b OS=Homo sapiens OX=9606 GN=DLG3 PE=1 SV=1	93.5	1	1	1	1	2.13163e+06
B4DDM4	Dynein light intermediate chain OS=Homo sapiens OX=9606 PE=2 SV=1	43.1	3	1	1	1	1.65553e+06
Q13423	NAD(P) transhydrogenase, mitochondrial OS=Homo sapiens OX=9606 GN=NNT PE=1 SV=3	113.8	1	1	1	2	5.46874e+06
Q59GS0	F-box only protein 3 isoform 1 variant (Fragment) OS=Homo sapiens OX=9606 PE=2 SV=1	51.6	3	1	1	1	2.09601e+06
Q96HR8	H/ACA ribonucleoprotein complex non-core subunit NAF1 OS=Homo sapiens OX=9606 GN=NAF1 PE=1 SV=2	53.7	2	1	1	1	1.88926e+06
P62891	60S ribosomal protein L39 OS=Homo sapiens OX=9606 GN=RPL39 PE=1 SV=2	6.4	20	1	1	1	1.71367e+07
Q92567	Protein FAM168A OS=Homo sapiens OX=9606 GN=FAM168A PE=1 SV=2	26.2	3	1	1	1	2.43444e+06
Q5VWZ2	Lysophospholipase-like protein 1 OS=Homo sapiens OX=9606 GN=LYPLAL1 PE=1 SV=3	26.3	3	1	1	1	1.81394e+06
A0A087WW36	Lysophosphatidic acid phosphatase type 6 (Fragment) OS=Homo sapiens OX=9606 GN=ACP6 PE=1 SV=1	16.3	5	1	1	2	2.29594e+06
A0A7S5BZ50	IGH c139_heavy_IGHV4-34_IGHD2-15_IGHJ4 (Fragment) OS=Homo sapiens OX=9606 PE=2 SV=1	14	6	1	1	2	2.36767e+06
Q9BRF8	Serine/threonine-protein phosphatase CPPED1 OS=Homo sapiens OX=9606 GN=CPPED1 PE=1 SV=3	35.5	4	1	1	1	842873
B4DSN3	cDNA FLJ60345, highly similar to Protein transport protein Sec24C OS=Homo sapiens OX=9606 PE=2 SV=1	106.5	2	2	2	2	2.30803e+06
H7C0A7	Arf-GAP with GTPase, ANK repeat and PH domain-containing protein 1 OS=Homo sapiens OX=9606 GN=AGAP1 PE=1 SV=2	91.9	1	1	1	1	795320
Q59G94	Zinc finger protein 207 variant (Fragment) OS=Homo sapiens OX=9606 PE=2 SV=1	52.8	4	2	2	3	4.4645e+06
D6RCB9	Ribonucloprotein (Fragment) OS=Homo sapiens OX=9606 GN=NHP2 PE=1 SV=1	15.2	7	1	1	1	1.02274e+06
B1AXG1	non-specific serine/threonine protein kinase OS=Homo sapiens OX=9606 GN=RPS6KA3 PE=1 SV=2	80.7	1	1	1	2	3.55816e+06
H3BSQ0	Enhancer of mRNA-decapping protein 3 (Fragment) OS=Homo sapiens OX=9606 GN=EDC3 PE=1 SV=1	18.5	10	2	2	2	4.36227e+06
Q9NYZ3	G2 and S phase-expressed protein 1 OS=Homo sapiens OX=9606 GN=GTSE1 PE=1 SV=3	76.6	2	1	1	1	1.79374e+06
A0A5C2GT24	IG c1640_heavy_IGHV3-23_IGHD3-3_IGHJ4 (Fragment) OS=Homo sapiens OX=9606 PE=2 SV=1	14.4	16	1	1	2	6.06732e+06
Q9NUQ3	Gamma-taxilin OS=Homo sapiens OX=9606 GN=TXLNG PE=1 SV=2	60.5	2	1	1	1	3.25685e+06
A0A0U1RQR3	InaD-like protein (Fragment) OS=Homo sapiens OX=9606 GN=PATJ PE=1 SV=1	15	5	1	1	2	2.65134e+07
I3L437	Elongator complex protein 5 OS=Homo sapiens OX=9606 GN=ELP5 PE=1 SV=2	25.5	3	1	1	2	1.86704e+06
H0Y2Q1	tRNA (adenine(58)-N(1))-methyltransferase (Fragment) OS=Homo sapiens OX=9606 GN=TRMT61A PE=1 SV=1	20.5	7	1	1	1	1.37344e+06
F2Z3F1	Uncharacterized protein C5orf67 OS=Homo sapiens OX=9606 GN=C5orf67 PE=4 SV=1	14.1	7	1	1	1	7.89129e+06
A0A1W2PP71	BTB/POZ domain-containing protein KCTD7 OS=Homo sapiens OX=9606 GN=KCTD7 PE=1 SV=1	34.9	4	1	1	1	2.78471e+06
Q9UHR4	Brain-specific angiogenesis inhibitor 1-associated protein 2-like protein 1 OS=Homo sapiens OX=9606 GN=BAIAP2L1 PE=1 SV=2	56.8	2	1	1	1	1.54179e+06
Q96QK1	Vacuolar protein sorting-associated protein 35 OS=Homo sapiens OX=9606 GN=VPS35 PE=1 SV=2	91.6	2	1	1	1	1.01281e+06
B3KN30	cDNA FLJ13372 fis, clone PLACE1000706, highly similar to Transcription intermediary factor 1-gamma OS=Homo sapiens OX=9606 PE=2 SV=1	83.8	1	1	1	2	8.71679e+07
Q5H9L1	Transcription elongation factor A protein-like 8 (Fragment) OS=Homo sapiens OX=9606 GN=TCEAL8 PE=1 SV=1	9	9	1	1	2	3.11526e+06
Q96S44	EKC/KEOPS complex subunit TP53RK OS=Homo sapiens OX=9606 GN=TP53RK PE=1 SV=2	28.1	4	1	1	1	1.89077e+07
A7E2W2	Phosphatidylinositol-3-phosphate phosphatase OS=Homo sapiens OX=9606 GN=MTMR3 PE=2 SV=1	133.5	2	2	2	2	1.00464e+06
A0A7S5EWW6	IGH c2582_heavy_IGHV1-2_IGHD3-22_IGHJ4 (Fragment) OS=Homo sapiens OX=9606 PE=2 SV=1	12.9	13	1	1	2	9.33845e+06
O75366	Advillin OS=Homo sapiens OX=9606 GN=AVIL PE=1 SV=3	92	1	1	1	1	2.31625e+07
A0A1B0GVC3	GTP-binding protein Di-Ras2 (Fragment) OS=Homo sapiens OX=9606 GN=DIRAS2 PE=1 SV=1	12.5	10	1	1	2	3.90997e+07
A0A024R4Z2	HCG1987281, isoform CRA_a OS=Homo sapiens OX=9606 GN=hCG_1987281 PE=4 SV=1	7	14	1	1	3	4.86242e+06
Q9UBI9	Headcase protein homolog OS=Homo sapiens OX=9606 GN=HECA PE=1 SV=1	58.8	2	1	1	1	1.24484e+06
Q12834	Cell division cycle protein 20 homolog OS=Homo sapiens OX=9606 GN=CDC20 PE=1 SV=2	54.7	2	1	1	1	1.38906e+06
O00358	Forkhead box protein E1 OS=Homo sapiens OX=9606 GN=FOXE1 PE=1 SV=3	38.1	3	1	1	1	2.63095e+06
Q15035	Translocating chain-associated membrane protein 2 OS=Homo sapiens OX=9606 GN=TRAM2 PE=1 SV=1	43.3	2	1	1	2	2.22207e+06
A0A7P0T962	Tetratricopeptide repeat protein 21B OS=Homo sapiens OX=9606 GN=TTC21B PE=1 SV=1	146.7	1	1	1	1	3.63926e+06
B2RBE5	cDNA, FLJ95468, highly similar to Homo sapiens transcriptional coactivator tubedown-100 (TBDN100),transcript variant 1, mRNA OS=Homo sapiens OX=9606 PE=2 SV=1	101.2	1	1	1	2	2.63643e+06
Q53SA2	Uncharacterized protein FLJ13612 (Fragment) OS=Homo sapiens OX=9606 GN=FLJ13612 PE=4 SV=1	15.6	8	1	1	1	1.9518e+06
A0A5C2FWW0	IGL c1578_light_IGKV1-5_IGKJ1 (Fragment) OS=Homo sapiens OX=9606 PE=2 SV=1	11.9	19	1	1	1	9.3878e+06
Q9UKX5	Integrin alpha-11 OS=Homo sapiens OX=9606 GN=ITGA11 PE=1 SV=2	133.4	1	1	1	1	8.04193e+06
Q14657	EKC/KEOPS complex subunit LAGE3 OS=Homo sapiens OX=9606 GN=LAGE3 PE=1 SV=2	14.8	16	1	1	1	4.53918e+06
Q5H909	Melanoma-associated antigen D2 OS=Homo sapiens OX=9606 GN=MAGED2 PE=1 SV=2	63.1	1	1	1	2	3.21077e+06
P51668	Ubiquitin-conjugating enzyme E2 D1 OS=Homo sapiens OX=9606 GN=UBE2D1 PE=1 SV=1	16.6	7	1	1	1	5.74848e+06
A0A5C2GVH1	IG c1769_heavy_IGHV3-23_IGHD3-9_IGHJ4 (Fragment) OS=Homo sapiens OX=9606 PE=2 SV=1	13.6	6	1	1	6	1.07751e+07
P06732	Creatine kinase M-type OS=Homo sapiens OX=9606 GN=CKM PE=1 SV=2	43.1	2	1	1	2	6.11787e+06
A4UGR9	Xin actin-binding repeat-containing protein 2 OS=Homo sapiens OX=9606 GN=XIRP2 PE=1 SV=2	382.1	0	1	1	2	7.41386e+06
S4R3C0	Immunoglobulin heavy variable 3/OR16-17 (non-functional) (Fragment) OS=Homo sapiens OX=9606 GN=IGHV3OR16-17 PE=1 SV=1	12.8	20	1	1	2	1.65925e+07
B4DTP6	cDNA FLJ56908, highly similar to MORC family CW-type zinc finger 4 OS=Homo sapiens OX=9606 PE=2 SV=1	92.3	1	1	1	1	8.82148e+06
R4GN08	Actin-related protein 2/3 complex subunit 4 (Fragment) OS=Homo sapiens OX=9606 GN=ARPC4 PE=1 SV=1	9.4	10	1	1	1	1.54614e+06
H0YIS7	RNASEK-C17orf49 readthrough (Fragment) OS=Homo sapiens OX=9606 GN=RNASEK-C17orf49 PE=4 SV=1	24.9	6	1	1	1	653660
A0A5C2GD73	IGH + IGL c414_light_IGKV4-1_IGKJ3 (Fragment) OS=Homo sapiens OX=9606 PE=2 SV=1	12.5	7	1	1	1	724921
Q05DH1	Proteasome subunit alpha type (Fragment) OS=Homo sapiens OX=9606 GN=PSMA7 PE=2 SV=1	26.7	5	1	1	1	2.81584e+06
F8WCU1	Coiled-coil domain-containing protein 150 OS=Homo sapiens OX=9606 GN=CCDC150 PE=1 SV=1	20.4	4	1	1	2	1.97491e+07
B4DT32	valine--tRNA ligase OS=Homo sapiens OX=9606 PE=2 SV=1	75.2	1	1	1	1	850919
P02765	Alpha-2-HS-glycoprotein OS=Homo sapiens OX=9606 GN=AHSG PE=1 SV=2	39.3	2	1	1	2	1.97115e+07
Q92646	Histone H2A OS=Homo sapiens OX=9606 GN=H2A/k PE=3 SV=1	12.6	9	1	1	1	1.51635e+06
A0A7S5C1I9	IGH c2172_heavy_IGHV1-18_IGHD1-26_IGHJ4 (Fragment) OS=Homo sapiens OX=9606 PE=2 SV=1	13	13	1	1	1	3.14855e+06
A0A494C0V7	Protein kish-B OS=Homo sapiens OX=9606 GN=TMEM167B PE=1 SV=1	13.1	6	1	1	2	2.21567e+06
A0A7S5BY93	IGH c441_heavy_IGHV3-48_IGHD6-19_IGHJ6 (Fragment) OS=Homo sapiens OX=9606 PE=2 SV=1	14	15	1	1	1	6.62172e+07
Q6FID4	SARA1 protein OS=Homo sapiens OX=9606 GN=SARA1 PE=2 SV=1	22.3	6	1	1	1	2.17132e+06
D6W5Q7	VPS50 subunit of EARP/GARPII complex OS=Homo sapiens OX=9606 GN=FLJ20097 PE=4 SV=1	83.5	1	1	1	2	7.02862e+06
Q9NPC8	Homeobox protein SIX2 OS=Homo sapiens OX=9606 GN=SIX2 PE=1 SV=1	32.3	2	1	1	2	957435
P11441	Ubiquitin-like protein 4A OS=Homo sapiens OX=9606 GN=UBL4A PE=1 SV=1	17.8	6	1	1	1	2.16402e+06
K7EL20	Eukaryotic translation initiation factor 3 subunit G (Fragment) OS=Homo sapiens OX=9606 GN=EIF3G PE=1 SV=8	29.3	3	1	1	2	1.76306e+06
O95881	Thioredoxin domain-containing protein 12 OS=Homo sapiens OX=9606 GN=TXNDC12 PE=1 SV=1	19.2	5	1	1	1	1.49453e+06
Q96KB5	Lymphokine-activated killer T-cell-originated protein kinase OS=Homo sapiens OX=9606 GN=PBK PE=1 SV=3	36.1	2	1	1	2	2.50751e+06
H0YAL2	Pachytene checkpoint protein 2 homolog (Fragment) OS=Homo sapiens OX=9606 GN=TRIP13 PE=1 SV=1	28.2	5	1	1	1	1.69669e+06
F8VXU5	Vacuolar protein sorting-associated protein 29 OS=Homo sapiens OX=9606 GN=VPS29 PE=1 SV=1	24	5	1	1	1	1.32105e+06
P49006	MARCKS-related protein OS=Homo sapiens OX=9606 GN=MARCKSL1 PE=1 SV=2	19.5	4	1	1	2	4.05312e+06
M0QYW4	Kallikrein-11 (Fragment) OS=Homo sapiens OX=9606 GN=KLK11 PE=1 SV=1	15.5	5	1	1	3	2.1801e+08
Q96HP4	Oxidoreductase NAD-binding domain-containing protein 1 OS=Homo sapiens OX=9606 GN=OXNAD1 PE=1 SV=1	34.8	2	1	1	2	2.94987e+08
P25786	Proteasome subunit alpha type-1 OS=Homo sapiens OX=9606 GN=PSMA1 PE=1 SV=1	29.5	4	1	1	3	5.19302e+06
A0A5C2FVF5	IGL c50_light_IGKV1-5_IGKJ4 (Fragment) OS=Homo sapiens OX=9606 PE=2 SV=1	11.6	9	1	1	2	2.15123e+06
H3BNT7	26S proteasome non-ATPase regulatory subunit 7 OS=Homo sapiens OX=9606 GN=PSMD7 PE=1 SV=1	20.1	6	1	1	1	2.15657e+06
Q9Y3Q3	Transmembrane emp24 domain-containing protein 3 OS=Homo sapiens OX=9606 GN=TMED3 PE=1 SV=1	24.8	5	1	1	1	1.19947e+06
A0A5C2GTI8	IG c784_light_IGKV1D-13_IGKJ4 (Fragment) OS=Homo sapiens OX=9606 PE=2 SV=1	11.5	15	1	1	2	934654
A0A7I2V4C0	Serine/threonine-protein kinase TBK1 (Fragment) OS=Homo sapiens OX=9606 GN=TBK1 PE=1 SV=1	9.9	9	1	1	2	5.06357e+07
B4E1P3	Jupiter microtubule-associated homolog 2 OS=Homo sapiens OX=9606 GN=JPT2 PE=1 SV=1	10.4	17	1	1	2	2.33006e+06
H0YAP1	Zinc finger protein 706 (Fragment) OS=Homo sapiens OX=9606 GN=ZNF706 PE=1 SV=1	5.8	22	1	1	1	5.10461e+06
D3DR40	Chromosome 10 open reading frame 4, isoform CRA_b OS=Homo sapiens OX=9606 GN=C10orf4 PE=1 SV=1	37.6	3	1	1	1	992229
M0QXH4	Hyaluronan synthase 1 OS=Homo sapiens OX=9606 GN=HAS1 PE=1 SV=1	23.6	4	1	1	1	1.1566e+07
A0A5C2G685	IGL c1913_light_IGKV1-5_IGKJ2 (Fragment) OS=Homo sapiens OX=9606 PE=2 SV=1	11.6	22	1	1	1	6.63649e+06
Q8WUW1	Protein BRICK1 OS=Homo sapiens OX=9606 GN=BRK1 PE=1 SV=1	8.7	12	1	1	1	1.21262e+06
Q66K66	Transmembrane protein 198 OS=Homo sapiens OX=9606 GN=TMEM198 PE=1 SV=1	39.4	3	1	1	3	1.37319e+07
Q7Z4T7	C2H2-type domain-containing protein OS=Homo sapiens OX=9606 PE=2 SV=1	44.6	2	1	1	1	3.13444e+06
M1V490	KIF5B-RET(NM_020630)_K22R12 fusion protein OS=Homo sapiens OX=9606 GN=KIF5B-RET(NM_020630)_K22;R12 PE=2 SV=1	134.1	1	1	1	1	968483
Q0VDC6	peptidylprolyl isomerase OS=Homo sapiens OX=9606 GN=FKBP1A PE=1 SV=1	15.7	8	1	1	1	4.44918e+06
Q13200	26S proteasome non-ATPase regulatory subunit 2 OS=Homo sapiens OX=9606 GN=PSMD2 PE=1 SV=3	100.1	2	1	1	1	2.66594e+06
A0A0A0MRH0	Notchless protein homolog 1 OS=Homo sapiens OX=9606 GN=NLE1 PE=1 SV=1	48.5	3	1	1	1	1.18764e+06
P28074	Proteasome subunit beta type-5 OS=Homo sapiens OX=9606 GN=PSMB5 PE=1 SV=3	28.5	5	1	1	1	1.52692e+06
H0YCM9	Nuclear receptor-interacting protein 3 (Fragment) OS=Homo sapiens OX=9606 GN=NRIP3 PE=1 SV=1	7.3	11	1	1	1	2.16289e+06
H0YEH2	Pumilio homolog 1 (Fragment) OS=Homo sapiens OX=9606 GN=PUM1 PE=1 SV=1	120.2	1	1	1	2	2.08856e+06
P53004	Biliverdin reductase A OS=Homo sapiens OX=9606 GN=BLVRA PE=1 SV=2	33.4	2	1	1	1	1.14192e+06
B4DP15	cDNA FLJ51014, highly similar to WD repeat protein 46 OS=Homo sapiens OX=9606 PE=2 SV=1	61.7	3	1	1	1	3.0986e+06
Q53HL9	Sorting nexin-1 (Fragment) OS=Homo sapiens OX=9606 PE=2 SV=1	59	3	1	1	1	1.94855e+06
Q5TDE7	E3 ubiquitin-protein ligase RNF220 (Fragment) OS=Homo sapiens OX=9606 GN=RNF220 PE=1 SV=1	29.3	4	1	1	1	2.99986e+06
O60343	TBC1 domain family member 4 OS=Homo sapiens OX=9606 GN=TBC1D4 PE=1 SV=2	146.5	1	1	1	1	2.05135e+06
O00245	EXTL2 (Fragment) OS=Homo sapiens OX=9606 GN=EXTL2 PE=2 SV=1	14.7	9	1	1	1	1.16062e+06
J3QL08	Zinc phosphodiesterase ELAC protein 2 (Fragment) OS=Homo sapiens OX=9606 GN=ELAC2 PE=1 SV=2	15	6	1	1	2	2.92898e+06
H3BMJ2	Uncharacterized protein C15orf39 (Fragment) OS=Homo sapiens OX=9606 GN=C15orf39 PE=1 SV=1	85	2	1	1	1	5.05062e+06
Q53H37	Calmodulin-like skin protein variant (Fragment) OS=Homo sapiens OX=9606 PE=2 SV=1	15.9	5	1	1	1	2.21202e+06
B4DN87	Serpin H1 OS=Homo sapiens OX=9606 PE=2 SV=1	44.2	3	1	1	2	2.79484e+06
Q9H8M7	Ubiquitin carboxyl-terminal hydrolase MINDY-3 OS=Homo sapiens OX=9606 GN=MINDY3 PE=1 SV=1	49.7	3	1	1	1	2.88629e+06
Q9UL15	BAG family molecular chaperone regulator 5 OS=Homo sapiens OX=9606 GN=BAG5 PE=1 SV=1	51.2	4	1	1	1	2.56388e+06
B3KSC0	cDNA FLJ35972 fis, clone TESTI2013264, highly similar to GC-RICH SEQUENCE DNA-BINDING FACTOR HOMOLOG OS=Homo sapiens OX=9606 PE=2 SV=1	49.6	2	1	1	1	1.85678e+06
Q9UKT4	F-box only protein 5 OS=Homo sapiens OX=9606 GN=FBXO5 PE=1 SV=1	50.1	2	1	1	1	2.17494e+06
Q3L8U1	Chromodomain-helicase-DNA-binding protein 9 OS=Homo sapiens OX=9606 GN=CHD9 PE=1 SV=2	325.8	0	1	1	2	1.00248e+07
B4DEC2	cDNA FLJ57708, highly similar to DNA-directed RNA polymerase I 40 kDa polypeptide OS=Homo sapiens OX=9606 PE=2 SV=1	17.3	7	1	1	1	2.3187e+06
Q15814	Tubulin-specific chaperone C OS=Homo sapiens OX=9606 GN=TBCC PE=1 SV=2	39.2	2	1	1	1	1.18854e+06
U3KQL2	acylphosphatase OS=Homo sapiens OX=9606 GN=ACYP2 PE=1 SV=1	19.6	5	1	1	1	1.78737e+06
D6RGF4	ATP-binding cassette sub-family E member 1 (Fragment) OS=Homo sapiens OX=9606 GN=ABCE1 PE=1 SV=1	23.4	3	1	1	2	1.9708e+06
Q86XV5	AGAP3 protein (Fragment) OS=Homo sapiens OX=9606 GN=AGAP3 PE=2 SV=1	43.3	2	1	1	1	1.52604e+06
Q6P432	Peptidyl-prolyl cis-trans isomerase (Fragment) OS=Homo sapiens OX=9606 GN=PPIG PE=2 SV=1	27.5	4	1	1	1	1.95679e+06
A0A5C2G5T8	IGH c319_heavy__IGHV3-43_IGHD7-27_IGHJ6 (Fragment) OS=Homo sapiens OX=9606 PE=2 SV=1	13.7	15	1	1	2	5.02479e+07
Q9GZN8	UPF0687 protein C20orf27 OS=Homo sapiens OX=9606 GN=C20orf27 PE=1 SV=3	19.3	7	1	1	1	1.57444e+06
P42356	Phosphatidylinositol 4-kinase alpha OS=Homo sapiens OX=9606 GN=PI4KA PE=1 SV=4	236.7	0	1	1	1	1.93344e+06
A0A5C2GCR5	IGH + IGL c538_heavy_IGHV3-33_IGHD4-17_IGHJ6 (Fragment) OS=Homo sapiens OX=9606 PE=2 SV=1	13.6	16	1	1	1	6.75127e+06
B7Z285	cDNA FLJ58886, highly similar to Regulator of G-protein signaling 11 OS=Homo sapiens OX=9606 PE=2 SV=1	29.5	3	1	1	6	1.47217e+10
B3KW34	cDNA FLJ42071 fis, clone SYNOV2014157, highly similar to Protein YIPF5 OS=Homo sapiens OX=9606 PE=2 SV=1	28	4	1	1	1	1.99945e+06
Q9NXG9	cDNA FLJ20259 fis, clone COLF7443 OS=Homo sapiens OX=9606 PE=2 SV=1	47.5	2	1	1	1	1.80085e+06
A0A2R8Y7C9	GATOR complex protein DEPDC5 (Fragment) OS=Homo sapiens OX=9606 GN=DEPDC5 PE=1 SV=1	24.8	4	1	1	2	3.75779e+07
Q96DT7	Zinc finger and BTB domain-containing protein 10 OS=Homo sapiens OX=9606 GN=ZBTB10 PE=1 SV=2	94.8	1	1	1	1	1.90108e+06
Q8IYE0	Coiled-coil domain-containing protein 146 OS=Homo sapiens OX=9606 GN=CCDC146 PE=1 SV=2	112.7	1	1	1	1	1.88818e+07
Q9NXG0	Centlein OS=Homo sapiens OX=9606 GN=CNTLN PE=1 SV=6	161.5	0	1	1	1	8.2843e+06
Q8NG68	Tubulin--tyrosine ligase OS=Homo sapiens OX=9606 GN=TTL PE=1 SV=2	43.2	2	1	1	1	1.45885e+06
Q9Y570	Protein phosphatase methylesterase 1 OS=Homo sapiens OX=9606 GN=PPME1 PE=1 SV=3	42.3	2	1	1	2	2.56919e+07
Q9Y5Z9	UbiA prenyltransferase domain-containing protein 1 OS=Homo sapiens OX=9606 GN=UBIAD1 PE=1 SV=1	36.8	3	1	1	1	3.45851e+06
O95059	Ribonuclease P protein subunit p14 OS=Homo sapiens OX=9606 GN=RPP14 PE=1 SV=3	13.7	7	1	1	1	1.98633e+06
B4DZ33	cDNA FLJ57817, highly similar to Homeodomain-interacting protein kinase 1 OS=Homo sapiens OX=9606 PE=2 SV=1	138.9	1	1	1	1	2.96427e+06
A0A3B3ITP5	Collagen alpha-1(XVII) chain (Fragment) OS=Homo sapiens OX=9606 GN=COL17A1 PE=4 SV=1	6.1	17	1	1	2	1.76914e+07
G3V3S1	DDB1- and CUL4-associated factor 5 (Fragment) OS=Homo sapiens OX=9606 GN=DCAF5 PE=1 SV=1	23.4	4	1	1	1	7.41793e+06
Q9BVC4	Target of rapamycin complex subunit LST8 OS=Homo sapiens OX=9606 GN=MLST8 PE=1 SV=1	35.9	3	1	1	1	1.40763e+06
H7C3A1	Arsenite-resistance protein 2 (Fragment) OS=Homo sapiens OX=9606 GN=SRRT PE=1 SV=1	56.7	2	1	1	1	713312
E9PRZ9	Chromosome 11 open reading frame 58 (Fragment) OS=Homo sapiens OX=9606 GN=C11orf58 PE=1 SV=1	10	8	1	1	1	6.36101e+06
A0A1B0GTG2	Alpha-aminoadipic semialdehyde dehydrogenase OS=Homo sapiens OX=9606 GN=ALDH7A1 PE=1 SV=1	58.1	2	1	1	2	1.34657e+06
Q5T750	Skin-specific protein 32 OS=Homo sapiens OX=9606 GN=XP32 PE=1 SV=1	26.2	3	1	1	1	2.50447e+06
A0A804HKC5	Tetratricopeptide repeat protein 1 OS=Homo sapiens OX=9606 GN=TTC1 PE=1 SV=1	26.5	4	1	1	2	2.10321e+06
A0A8I5KYM3	Unconventional myosin-Va OS=Homo sapiens OX=9606 GN=MYO5A PE=1 SV=1	153.8	1	1	1	2	2.52362e+06
K7EK12	Homologous-pairing protein 2 homolog OS=Homo sapiens OX=9606 GN=PSMC3IP PE=1 SV=1	9.5	15	1	1	1	711221
A0A5C2G9A9	IGH + IGL c410_heavy_IGHV3-15_IGHD2-21_IGHJ4 (Fragment) OS=Homo sapiens OX=9606 PE=2 SV=1	14.6	14	1	1	1	3.54071e+06
Q9UIC8	Leucine carboxyl methyltransferase 1 OS=Homo sapiens OX=9606 GN=LCMT1 PE=1 SV=2	38.4	3	1	1	2	1.59384e+06
Q6P151	SNW domain-containing protein 1 (Fragment) OS=Homo sapiens OX=9606 GN=SNW1 PE=2 SV=1	36	2	1	1	1	342555
A0A5C2GMF3	IG c607_heavy_IGHV3-11_IGHD1-7_IGHJ4 (Fragment) OS=Homo sapiens OX=9606 PE=2 SV=1	13.9	15	1	1	1	4.1629e+07
Q59F53	Transducin beta-like 1X variant (Fragment) OS=Homo sapiens OX=9606 PE=2 SV=1	58.1	1	1	1	1	1.40213e+06
Q9NQE9	Adenosine 5'-monophosphoramidase HINT3 OS=Homo sapiens OX=9606 GN=HINT3 PE=1 SV=1	20.3	5	1	1	1	2.60454e+06
Q59G24	Activated RNA polymerase II transcriptional coactivator p15 (Fragment) OS=Homo sapiens OX=9606 PE=2 SV=1	15.1	7	1	1	1	1.7689e+06
P63165	Small ubiquitin-related modifier 1 OS=Homo sapiens OX=9606 GN=SUMO1 PE=1 SV=1	11.6	7	1	1	1	3.20212e+06
P02647	Apolipoprotein A-I OS=Homo sapiens OX=9606 GN=APOA1 PE=1 SV=1	30.8	3	1	1	1	1.36438e+06
B4DGI3	TNF receptor-associated factor OS=Homo sapiens OX=9606 PE=2 SV=1	50.6	2	1	1	1	1.07543e+06
H0YB09	D-glutamate cyclase, mitochondrial (Fragment) OS=Homo sapiens OX=9606 GN=DGLUCY PE=1 SV=1	60.6	1	1	1	1	1.03728e+07
A0A5C2GGL1	IG c130_heavy_IGHV3-20_IGHD2-8_IGHJ4 (Fragment) OS=Homo sapiens OX=9606 PE=2 SV=1	13.3	27	1	1	2	7.34948e+06
A0A0A0MTA3	Immunoglobulin kappa joining 5 (Fragment) OS=Homo sapiens OX=9606 GN=IGKJ5 PE=4 SV=1	1.5	69	1	1	1	2.18906e+06
B3KT85	cDNA FLJ37842 fis, clone BRSSN2012103 OS=Homo sapiens OX=9606 PE=2 SV=1	33.3	3	1	1	1	1.80686e+06
P62491	Ras-related protein Rab-11A OS=Homo sapiens OX=9606 GN=RAB11A PE=1 SV=3	24.4	5	1	1	1	1.77705e+06
A0A494C046	Long-chain-fatty-acid--CoA ligase 6 (Fragment) OS=Homo sapiens OX=9606 GN=ACSL6 PE=1 SV=1	27.1	3	1	1	1	1.93628e+06
Q8TDN2	Potassium voltage-gated channel subfamily V member 2 OS=Homo sapiens OX=9606 GN=KCNV2 PE=1 SV=1	62.4	1	1	1	1	842115
H0YB56	Protein LYRIC (Fragment) OS=Homo sapiens OX=9606 GN=MTDH PE=1 SV=1	24.5	5	1	1	1	3.04045e+06
A6NFN3	RNA binding protein fox-1 homolog 3 OS=Homo sapiens OX=9606 GN=RBFOX3 PE=2 SV=4	33.9	2	1	1	1	1.82235e+06
A0A5C2G494	IGL c3296_light_IGKV1D-13_IGKJ4 (Fragment) OS=Homo sapiens OX=9606 PE=2 SV=1	11.5	14	1	1	1	2.45386e+06
A0A2X0SFY5	SYDE2 (Fragment) OS=Homo sapiens OX=9606 GN=SYDE2 PE=4 SV=1	133.4	1	1	1	1	2.67147e+06
Q9Y2M5	Kelch-like protein 20 OS=Homo sapiens OX=9606 GN=KLHL20 PE=1 SV=4	67.9	1	1	1	1	1.21815e+06
Q96EE3	Nucleoporin SEH1 OS=Homo sapiens OX=9606 GN=SEH1L PE=1 SV=3	39.6	3	1	1	1	1.472e+06
A0A5C2GQ95	IG c1566_heavy_IGHV3-21_IGHD3-3_IGHJ4 (Fragment) OS=Homo sapiens OX=9606 PE=2 SV=1	14.1	9	1	1	1	819906
A0A024RAM7	Rho-related BTB domain containing 3, isoform CRA_a OS=Homo sapiens OX=9606 GN=RHOBTB3 PE=4 SV=1	48	2	1	1	1	606688
A0A5C2FZE3	IGL c617_light_IGKV3-11_IGKJ4 (Fragment) OS=Homo sapiens OX=9606 PE=2 SV=1	11.5	10	1	1	1	8.18894e+06
H3BQY2	Interleukin-27 subunit alpha (Fragment) OS=Homo sapiens OX=9606 GN=IL27 PE=4 SV=8	3	30	1	1	1	8.83625e+06
A0A7S5C0E8	IGH c1888_heavy_IGHV4-39_IGHD3-22_IGHJ2 (Fragment) OS=Homo sapiens OX=9606 PE=2 SV=1	14.8	8	1	1	1	5.3141e+07
L8EB58	Alternative protein LYNX1 OS=Homo sapiens OX=9606 GN=LYNX1 PE=4 SV=1	10.5	7	1	1	2	474775
A0A7S5C1C7	IGH c1794_heavy_IGHV3-20_IGHD3-10_IGHJ6 (Fragment) OS=Homo sapiens OX=9606 PE=2 SV=1	13.9	15	1	1	1	4.22106e+07
A0A0S2Z510	Spastic paraplegia 20 isoform 2 (Fragment) OS=Homo sapiens OX=9606 GN=SPG20 PE=2 SV=1	27.9	3	1	1	1	723517
B4DS01	cDNA FLJ59402, highly similar to Eukaryotic translation initiation factor 4B OS=Homo sapiens OX=9606 PE=2 SV=1	40.7	4	1	1	1	1.47123e+06
Q5SSR2	MutS protein homolog 5 (Fragment) OS=Homo sapiens OX=9606 GN=MSH5 PE=1 SV=1	21.5	4	1	1	1	2.0669e+06
Q53F55	dTMP kinase (Fragment) OS=Homo sapiens OX=9606 PE=2 SV=1	23.7	6	1	1	1	4.21165e+06
P20929	Nebulin OS=Homo sapiens OX=9606 GN=NEB PE=1 SV=5	772.4	0	1	1	1	2.2674e+06
E9PPE7	Protein mono-ADP-ribosyltransferase PARP10 OS=Homo sapiens OX=9606 GN=PARP10 PE=1 SV=1	81.4	2	1	1	1	1.99029e+06
A0A1B0GWJ7	CLN5 OS=Homo sapiens OX=9606 PE=3 SV=2	22.9	3	1	1	1	1.64855e+06
M0QYD2	Anoctamin OS=Homo sapiens OX=9606 GN=ANO8 PE=1 SV=1	65.6	3	1	1	1	6.88176e+06
E5RIE3	N-acetyltransferase ESCO2 (Fragment) OS=Homo sapiens OX=9606 GN=ESCO2 PE=1 SV=1	21.7	4	1	1	1	6.43711e+06
A0A7S5C677	IGH c3874_heavy_IGHV1-46_IGHD1-26_IGHJ5 (Fragment) OS=Homo sapiens OX=9606 PE=2 SV=1	13.6	12	1	1	1	4.77979e+06
A0A384MDQ7	Epididymis secretory sperm binding protein OS=Homo sapiens OX=9606 PE=2 SV=1	46.7	2	1	1	2	4.00337e+06
A0A7S5EV42	IGH c1800_heavy_IGHV3-23_IGHD3-10_IGHJ4 (Fragment) OS=Homo sapiens OX=9606 PE=2 SV=1	13.3	18	1	1	2	3.67683e+08
O95707	Ribonuclease P protein subunit p29 OS=Homo sapiens OX=9606 GN=POP4 PE=1 SV=2	25.4	5	1	1	1	1.45172e+06
Q9UP95	Solute carrier family 12 member 4 OS=Homo sapiens OX=9606 GN=SLC12A4 PE=1 SV=2	120.6	1	1	1	2	1.05615e+07
G3XAD2	Alpha-(1,6)-fucosyltransferase OS=Homo sapiens OX=9606 GN=FUT8 PE=1 SV=1	51.1	2	1	1	1	1.10055e+06
A0A6Q8PF43	Heat shock protein beta-1 OS=Homo sapiens OX=9606 GN=HSPB1 PE=1 SV=1	15.9	6	1	1	1	1.57118e+06
Q9Y5I7	Claudin-16 OS=Homo sapiens OX=9606 GN=CLDN16 PE=1 SV=2	26.1	4	1	1	1	4.4038e+06
B4DYD9	cDNA FLJ61465, highly similar to Homo sapiens vacuolar protein sorting 37C (VPS37C), mRNA OS=Homo sapiens OX=9606 PE=2 SV=1	35.2	2	1	1	2	7.52445e+06
Q6ZTH0	cDNA FLJ44663 fis, clone BRACE3003866 OS=Homo sapiens OX=9606 PE=2 SV=1	32	3	1	1	2	2.17393e+06
O15075	Serine/threonine-protein kinase DCLK1 OS=Homo sapiens OX=9606 GN=DCLK1 PE=1 SV=2	82.2	1	1	1	1	1.36731e+06
B4DPV1	non-specific serine/threonine protein kinase OS=Homo sapiens OX=9606 PE=2 SV=1	78.7	1	1	1	1	1.89386e+06
Q8WUX2	Glutathione-specific gamma-glutamylcyclotransferase 2 OS=Homo sapiens OX=9606 GN=CHAC2 PE=1 SV=1	20.9	5	1	1	1	2.17617e+06
E5RI39	Cyclin-C (Fragment) OS=Homo sapiens OX=9606 GN=CCNC PE=1 SV=1	22.5	4	1	1	1	2.0032e+08
Q9H9S5	Ribitol 5-phosphate transferase FKRP OS=Homo sapiens OX=9606 GN=FKRP PE=1 SV=1	54.5	3	1	1	1	5.38286e+06
G3V3G3	Protein KHNYN OS=Homo sapiens OX=9606 GN=KHNYN PE=1 SV=1	14.2	6	1	1	1	1.73935e+06
B2RB57	Ubiquitin-like modifier-activating enzyme ATG7 OS=Homo sapiens OX=9606 PE=2 SV=1	77.9	1	1	1	1	1.25667e+07
E9PF58	Actin-related protein 2/3 complex subunit 1A OS=Homo sapiens OX=9606 GN=ARPC1A PE=1 SV=1	30.9	3	1	1	1	6.3665e+06
A0A0K1H1B1	Putative ATP-dependent RNA helicase DDX60 OS=Homo sapiens OX=9606 GN=DDX60L PE=2 SV=1	197.6	0	1	1	1	4.70264e+06

## Sheet: ENKD1
Mass Spectrometry information-ENKD1 enrichment
Accession	Protein names	MW [kDa]	Sequence coverage (%)	Unique Peptides	Peptides	PSMs	Abundances
Q93008	Probable ubiquitin carboxyl-terminal hydrolase FAF-X OS=Homo sapiens OX=9606 GN=USP9X PE=1 SV=4	290.3	62	75	129	232	1.1368e+10
E1NZA1	Peroxisome proliferator activated receptor interacting complex protein OS=Homo sapiens OX=9606 GN=PRIC295 PE=2 SV=1	292.6	59	139	139	179	1.86714e+09
P27708	CAD protein OS=Homo sapiens OX=9606 GN=CAD PE=1 SV=3	242.8	58	89	89	138	2.4753e+09
P07437	Tubulin beta chain OS=Homo sapiens OX=9606 GN=TUBB PE=1 SV=2	49.6	83	1	29	181	3.53911e+09
Q8IWP6	Tubulin beta chain OS=Homo sapiens OX=9606 PE=2 SV=1	49.7	83	1	29	162	2.03515e+10
Q9BQE3	Tubulin alpha-1C chain OS=Homo sapiens OX=9606 GN=TUBA1C PE=1 SV=1	49.9	82	3	32	172	2.52782e+10
P68363	Tubulin alpha-1B chain OS=Homo sapiens OX=9606 GN=TUBA1B PE=1 SV=1	50.1	82	2	32	207	1.78416e+09
P04350	Tubulin beta-4A chain OS=Homo sapiens OX=9606 GN=TUBB4A PE=1 SV=2	49.6	79	2	25	147	1.10828e+08
O15027	Protein transport protein Sec16A OS=Homo sapiens OX=9606 GN=SEC16A PE=1 SV=4	251.7	38	65	65	90	5.57121e+08
Q6LC01	Tubulin beta chain (Fragment) OS=Homo sapiens OX=9606 PE=2 SV=1	48.8	73	1	26	160	2901787
Q9H0I2	Enkurin domain-containing protein 1 OS=Homo sapiens OX=9606 GN=ENKD1 PE=1 SV=1	38.7	74	8	32	338	6.83888e+10
P11142	Heat shock cognate 71 kDa protein OS=Homo sapiens OX=9606 GN=HSPA8 PE=1 SV=1	70.9	57	36	43	110	4.3609e+09
Q9UPU5	Ubiquitin carboxyl-terminal hydrolase 24 OS=Homo sapiens OX=9606 GN=USP24 PE=1 SV=3	294.2	30	65	65	73	5.23117e+08
Q9BVA1	Tubulin beta-2B chain OS=Homo sapiens OX=9606 GN=TUBB2B PE=1 SV=1	49.9	67	1	23	134	369177623
A0A0G2JIW1	Heat shock 70 kDa protein 1B OS=Homo sapiens OX=9606 GN=HSPA1B PE=1 SV=1	70.1	65	34	40	83	1.88396e+09
Q13885	Tubulin beta-2A chain OS=Homo sapiens OX=9606 GN=TUBB2A PE=1 SV=1	49.9	59	1	22	126	22580388
O14654	Insulin receptor substrate 4 OS=Homo sapiens OX=9606 GN=IRS4 PE=1 SV=1	133.7	49	42	42	58	4.79966e+08
P52272	Heterogeneous nuclear ribonucleoprotein M OS=Homo sapiens OX=9606 GN=HNRNPM PE=1 SV=3	77.5	76	24	49	78	9.21812e+08
Q9UQM3	Tubulin alpha chain (Fragment) OS=Homo sapiens OX=9606 PE=2 SV=1	36.4	79	2	22	127	30261123
A0A679KTH4	Beta-galactosidase (Fragment) OS=Homo sapiens OX=9606 GN=EmGFP-LacZ-E2F-TdTom PE=3 SV=1	145.4	10	17	17	150	1.54501e+10
H6VRF8	Cytokeratin-1 OS=Homo sapiens OX=9606 GN=KRT1 PE=3 SV=1	66	52	33	37	72	2.22207e+08
P62258	14-3-3 protein epsilon OS=Homo sapiens OX=9606 GN=YWHAE PE=1 SV=1	29.2	80	23	26	71	3.68169e+09
B2RN10	5-azacytidine induced 1 OS=Homo sapiens OX=9606 GN=AZI1 PE=2 SV=1	121.7	47	39	49	56	3.10135e+08
Q13509	Tubulin beta-3 chain OS=Homo sapiens OX=9606 GN=TUBB3 PE=1 SV=2	50.4	37	1	17	89	5109659
B3KML9	Delta-tubulin OS=Homo sapiens OX=9606 PE=2 SV=1	44.6	63	2	22	124	29822168
Q9BUF5	Tubulin beta-6 chain OS=Homo sapiens OX=9606 GN=TUBB6 PE=1 SV=1	49.8	75	7	23	71	1.74658e+08
P31689	DnaJ homolog subfamily A member 1 OS=Homo sapiens OX=9606 GN=DNAJA1 PE=1 SV=2	44.8	64	19	19	37	5.45058e+08
A0A7P0T9C4	Cytoplasmic dynein 1 heavy chain 1 OS=Homo sapiens OX=9606 GN=DYNC1H1 PE=1 SV=1	534.7	11	49	49	52	1.40621e+08
R4GN60	Enkurin domain-containing protein 1 OS=Homo sapiens OX=9606 GN=ENKD1 PE=1 SV=1	24.1	78	1	18	145	5023886
A8MXP9	Matrin-3 OS=Homo sapiens OX=9606 GN=MATR3 PE=1 SV=1	99.9	39	29	29	45	3.48155e+08
Q3ZCM7	Tubulin beta-8 chain OS=Homo sapiens OX=9606 GN=TUBB8 PE=1 SV=2	49.7	28	1	12	84	2.71128e+06
Q14257	Reticulocalbin-2 OS=Homo sapiens OX=9606 GN=RCN2 PE=1 SV=1	36.9	72	19	19	29	642752287
H0YAR2	Polyadenylate-binding protein OS=Homo sapiens OX=9606 GN=PABPC1 PE=1 SV=2	66.6	51	21	32	41	5.95377e+08
Q16531	DNA damage-binding protein 1 OS=Homo sapiens OX=9606 GN=DDB1 PE=1 SV=1	126.9	37	33	33	39	1.96912e+08
Q96PK6	RNA-binding protein 14 OS=Homo sapiens OX=9606 GN=RBM14 PE=1 SV=2	69.4	39	26	26	47	2.6381e+08
P19338	Nucleolin OS=Homo sapiens OX=9606 GN=NCL PE=1 SV=3	76.6	40	30	30	46	8.08282e+08
P36578	60S ribosomal protein L4 OS=Homo sapiens OX=9606 GN=RPL4 PE=1 SV=5	47.7	50	23	23	39	1.18486e+09
P35908	Keratin, type II cytoskeletal 2 epidermal OS=Homo sapiens OX=9606 GN=KRT2 PE=1 SV=2	65.4	45	21	29	52	4.94984e+07
P27348	14-3-3 protein theta OS=Homo sapiens OX=9606 GN=YWHAQ PE=1 SV=1	27.7	63	11	18	34	4.65308e+08
Q15751	Probable E3 ubiquitin-protein ligase HERC1 OS=Homo sapiens OX=9606 GN=HERC1 PE=1 SV=2	531.9	8	31	31	33	3.91783e+07
P08670	Vimentin OS=Homo sapiens OX=9606 GN=VIM PE=1 SV=4	53.6	64	28	30	40	4.8215e+08
O95071	E3 ubiquitin-protein ligase UBR5 OS=Homo sapiens OX=9606 GN=UBR5 PE=1 SV=2	309.2	14	29	29	32	128941588
P11021	Endoplasmic reticulum chaperone BiP OS=Homo sapiens OX=9606 GN=HSPA5 PE=1 SV=2	72.3	44	26	29	41	2.05397e+08
F8W6I7	Helix-destabilizing protein OS=Homo sapiens OX=9606 GN=HNRNPA1 PE=1 SV=2	33.1	59	13	19	34	4.10667e+08
A0A5H1ZRQ2	RNA helicase OS=Homo sapiens OX=9606 GN=DDX17 PE=1 SV=2	80.4	48	26	32	46	2.38516e+08
O43175	D-3-phosphoglycerate dehydrogenase OS=Homo sapiens OX=9606 GN=PHGDH PE=1 SV=4	56.6	49	20	20	25	4.89332e+08
P35527	Keratin, type I cytoskeletal 9 OS=Homo sapiens OX=9606 GN=KRT9 PE=1 SV=3	62	43	23	24	43	5.08133e+07
Q53HQ7	Elongation factor 1-alpha (Fragment) OS=Homo sapiens OX=9606 PE=2 SV=1	50.2	58	8	18	29	4.80464e+08
P63104	14-3-3 protein zeta/delta OS=Homo sapiens OX=9606 GN=YWHAZ PE=1 SV=1	27.7	72	13	19	34	9.31133e+08
M0QZM1	Heterogeneous nuclear ribonucleoprotein M (Fragment) OS=Homo sapiens OX=9606 GN=HNRNPM PE=1 SV=1	40	80	1	26	45	3.23574e+06
Q9NZI8	Insulin-like growth factor 2 mRNA-binding protein 1 OS=Homo sapiens OX=9606 GN=IGF2BP1 PE=1 SV=2	63.4	47	23	26	36	2.45921e+08
Q9HCE1	Helicase MOV-10 OS=Homo sapiens OX=9606 GN=MOV10 PE=1 SV=2	113.6	35	29	29	33	1.4724e+08
A0A1B0GVI3	Keratin, type I cytoskeletal 10 OS=Homo sapiens OX=9606 GN=KRT10 PE=1 SV=2	63.3	43	24	28	51	2.27977e+08
Q12769	Nuclear pore complex protein Nup160 OS=Homo sapiens OX=9606 GN=NUP160 PE=1 SV=3	162	22	25	25	30	9.02439e+07
P39023	60S ribosomal protein L3 OS=Homo sapiens OX=9606 GN=RPL3 PE=1 SV=2	46.1	56	4	22	34	489654858
Q02878	60S ribosomal protein L6 OS=Homo sapiens OX=9606 GN=RPL6 PE=1 SV=3	32.7	52	19	19	31	1021160810
P62424	60S ribosomal protein L7a OS=Homo sapiens OX=9606 GN=RPL7A PE=1 SV=2	30	57	19	19	30	6.38492e+08
Q00839	Heterogeneous nuclear ribonucleoprotein U OS=Homo sapiens OX=9606 GN=HNRNPU PE=1 SV=6	90.5	31	22	22	30	2.75767e+08
O60884	DnaJ homolog subfamily A member 2 OS=Homo sapiens OX=9606 GN=DNAJA2 PE=1 SV=1	45.7	64	20	20	33	571438839
Q9NR12	PDZ and LIM domain protein 7 OS=Homo sapiens OX=9606 GN=PDLIM7 PE=1 SV=1	49.8	58	18	18	24	1.23438e+08
P61981	14-3-3 protein gamma OS=Homo sapiens OX=9606 GN=YWHAG PE=1 SV=2	28.3	76	12	18	27	4.95684e+08
B3KS36	cDNA FLJ35376 fis, clone SKMUS2004044, highly similar to Homo sapiens ribosomal protein L3 (RPL3), transcript variant 2, mRNA OS=Homo sapiens OX=9606 PE=2 SV=1	40.1	58	1	19	29	12942604
A8K6U7	cDNA FLJ78252, highly similar to Homo sapiens heterogeneous nuclear ribonucleoprotein U-like 1 (HNRPUL1), transcript variant 1, mRNA OS=Homo sapiens OX=9606 PE=2 SV=1	95.6	28	23	23	35	1.27459e+08
Q5T4S7	E3 ubiquitin-protein ligase UBR4 OS=Homo sapiens OX=9606 GN=UBR4 PE=1 SV=1	573.5	7	27	27	27	3.0922e+07
A2RRC9	IQ motif containing GTPase activating protein 3 OS=Homo sapiens OX=9606 GN=IQGAP3 PE=1 SV=1	184.4	20	27	27	29	1.61299e+09
B4DH29	DNA-directed RNA polymerase subunit beta OS=Homo sapiens OX=9606 PE=2 SV=1	125.1	24	24	24	30	8.81367e+07
P15880	40S ribosomal protein S2 OS=Homo sapiens OX=9606 GN=RPS2 PE=1 SV=2	31.3	54	12	16	35	1.39436e+09
P13639	Elongation factor 2 OS=Homo sapiens OX=9606 GN=EEF2 PE=1 SV=4	95.3	38	26	27	30	1.81611e+08
P31946	14-3-3 protein beta/alpha OS=Homo sapiens OX=9606 GN=YWHAB PE=1 SV=3	28.1	63	7	15	28	1.8039e+08
Q96IR1	RPS4X protein (Fragment) OS=Homo sapiens OX=9606 GN=RPS4X PE=2 SV=2	27.2	51	13	13	24	8.03205e+08
B2R8R5	cDNA, FLJ94025, highly similar to Homo sapiens tripartite motif-containing 28 (TRIM28), mRNA OS=Homo sapiens OX=9606 PE=2 SV=1	88.5	30	20	20	23	1.08185e+08
Q6IQ30	Polyadenylate-binding protein OS=Homo sapiens OX=9606 GN=PABPC4 PE=2 SV=1	72.3	40	12	25	26	7.87934e+07
P62906	60S ribosomal protein L10a OS=Homo sapiens OX=9606 GN=RPL10A PE=1 SV=2	24.8	54	14	14	25	4.67775e+08
P27635	60S ribosomal protein L10 OS=Homo sapiens OX=9606 GN=RPL10 PE=1 SV=4	24.6	47	12	12	24	557326248
P13674	Prolyl 4-hydroxylase subunit alpha-1 OS=Homo sapiens OX=9606 GN=P4HA1 PE=1 SV=2	61	34	1	18	22	3.88848e+06
P17987	T-complex protein 1 subunit alpha OS=Homo sapiens OX=9606 GN=TCP1 PE=1 SV=1	60.3	35	17	17	24	1.15256e+08
A0A2R8Y7U5	Centrosomal protein of 78 kDa OS=Homo sapiens OX=9606 GN=CEP78 PE=1 SV=1	77.3	28	18	18	24	8.91017e+07
J3KTA4	DEAD box protein 5 OS=Homo sapiens OX=9606 GN=DDX5 PE=1 SV=1	69	37	17	23	30	1.41272e+08
A0A7P0TAE3	A-kinase anchor protein 8-like OS=Homo sapiens OX=9606 GN=AKAP8L PE=1 SV=1	68.2	31	20	20	34	1.5016e+08
Q08211	ATP-dependent RNA helicase A OS=Homo sapiens OX=9606 GN=DHX9 PE=1 SV=4	140.9	19	18	18	22	6.6132e+07
P62917	60S ribosomal protein L8 OS=Homo sapiens OX=9606 GN=RPL8 PE=1 SV=2	28	54	13	13	22	4.40612e+08
Q5VSQ6	Procollagen-proline 4-dioxygenase (Fragment) OS=Homo sapiens OX=9606 GN=P4HA1 PE=2 SV=1	60.9	32	1	18	22	1.28249e+08
Q9NR30	Nucleolar RNA helicase 2 OS=Homo sapiens OX=9606 GN=DDX21 PE=1 SV=5	87.3	34	21	23	26	1.02163e+08
P78527	DNA-dependent protein kinase catalytic subunit OS=Homo sapiens OX=9606 GN=PRKDC PE=1 SV=3	468.8	7	27	27	27	4.49546e+07
V9GZ17	Tubulin alpha-8 chain (Fragment) OS=Homo sapiens OX=9606 GN=TUBA8 PE=1 SV=1	31.1	30	1	8	41	5.85083e+06
P23396	40S ribosomal protein S3 OS=Homo sapiens OX=9606 GN=RPS3 PE=1 SV=2	26.7	72	18	18	31	9.70712e+08
P61247	40S ribosomal protein S3a OS=Homo sapiens OX=9606 GN=RPS3A PE=1 SV=2	29.9	67	19	19	28	8.15203e+08
P05387	60S acidic ribosomal protein P2 OS=Homo sapiens OX=9606 GN=RPLP2 PE=1 SV=1	11.7	80	8	8	18	371466895
O60318	Germinal-center associated nuclear protein OS=Homo sapiens OX=9606 GN=MCM3AP PE=1 SV=2	218.3	14	21	21	23	5.18882e+07
P55735	Protein SEC13 homolog OS=Homo sapiens OX=9606 GN=SEC13 PE=1 SV=3	35.5	56	1	14	19	9.21046e+07
A0A024R7K0	Splicing factor, arginine/serine-rich 14, isoform CRA_a OS=Homo sapiens OX=9606 GN=SFRS14 PE=4 SV=1	120.2	23	21	21	23	7.50943e+07
E7ETY2	Treacle protein OS=Homo sapiens OX=9606 GN=TCOF1 PE=1 SV=1	152.2	17	4	22	25	2.67684e+07
P22626	Heterogeneous nuclear ribonucleoproteins A2/B1 OS=Homo sapiens OX=9606 GN=HNRNPA2B1 PE=1 SV=2	37.4	52	13	18	27	9.13326e+07
E9PCY7	Heterogeneous nuclear ribonucleoprotein H OS=Homo sapiens OX=9606 GN=HNRNPH1 PE=1 SV=1	47.1	39	5	12	26	1.65888e+08
A0A494C128	Nucleolar protein 56 OS=Homo sapiens OX=9606 GN=NOP56 PE=1 SV=1	53	38	17	17	23	1.3613e+08
P62829	60S ribosomal protein L23 OS=Homo sapiens OX=9606 GN=RPL23 PE=1 SV=1	14.9	69	9	9	36	1.45317e+09
P33993	DNA replication licensing factor MCM7 OS=Homo sapiens OX=9606 GN=MCM7 PE=1 SV=4	81.3	33	19	19	20	6.30148e+07
P62841	40S ribosomal protein S15 OS=Homo sapiens OX=9606 GN=RPS15 PE=1 SV=2	17	54	6	6	15	1.41131e+08
H7BXH2	Serine/threonine-protein phosphatase 6 regulatory subunit 3 OS=Homo sapiens OX=9606 GN=PPP6R3 PE=1 SV=1	92.4	28	18	19	20	7.42963e+07
O00571	ATP-dependent RNA helicase DDX3X OS=Homo sapiens OX=9606 GN=DDX3X PE=1 SV=3	73.2	35	19	19	26	8.73738e+07
P18124	60S ribosomal protein L7 OS=Homo sapiens OX=9606 GN=RPL7 PE=1 SV=1	29.2	44	16	16	26	5.82002e+08
O15084	Serine/threonine-protein phosphatase 6 regulatory ankyrin repeat subunit A OS=Homo sapiens OX=9606 GN=ANKRD28 PE=1 SV=5	112.9	20	12	15	19	5.69978e+07
A0A024R7L5	UPF1 OS=Homo sapiens OX=9606 GN=UPF1 PE=2 SV=1	123	20	19	19	21	5.44305e+07
Q7Z2W4	Zinc finger CCCH-type antiviral protein 1 OS=Homo sapiens OX=9606 GN=ZC3HAV1 PE=1 SV=3	101.4	27	17	17	19	24932372
P07900	Heat shock protein HSP 90-alpha OS=Homo sapiens OX=9606 GN=HSP90AA1 PE=1 SV=5	84.6	28	8	17	20	5.85976e+07
A0A7I2V5S2	Nucleophosmin OS=Homo sapiens OX=9606 GN=NPM1 PE=1 SV=1	33.9	50	11	11	15	3.64408e+08
Q8N163	Cell cycle and apoptosis regulator protein 2 OS=Homo sapiens OX=9606 GN=CCAR2 PE=1 SV=2	102.8	21	17	17	18	1.18555e+08
Q6PKG0	La-related protein 1 OS=Homo sapiens OX=9606 GN=LARP1 PE=1 SV=2	123.4	18	14	17	21	8.19667e+07
Q04917	14-3-3 protein eta OS=Homo sapiens OX=9606 GN=YWHAH PE=1 SV=4	28.2	68	10	15	20	1.19616e+08
P08238	Heat shock protein HSP 90-beta OS=Homo sapiens OX=9606 GN=HSP90AB1 PE=1 SV=4	83.2	28	8	17	20	2.19752e+07
Q86Y56	Dynein axonemal assembly factor 5 OS=Homo sapiens OX=9606 GN=DNAAF5 PE=1 SV=4	93.5	27	8	19	20	8.50773e+07
O43865	S-adenosylhomocysteine hydrolase-like protein 1 OS=Homo sapiens OX=9606 GN=AHCYL1 PE=1 SV=2	58.9	34	19	19	21	179049738
O43823	A-kinase anchor protein 8 OS=Homo sapiens OX=9606 GN=AKAP8 PE=1 SV=1	76.1	32	17	17	27	3.58838e+07
P05388	60S acidic ribosomal protein P0 OS=Homo sapiens OX=9606 GN=RPLP0 PE=1 SV=1	34.3	46	12	12	16	3.24232e+08
Q59H77	T-complex protein 1 subunit gamma (Fragment) OS=Homo sapiens OX=9606 PE=2 SV=1	63.5	35	17	17	18	7.79264e+07
Q9Y2X3	Nucleolar protein 58 OS=Homo sapiens OX=9606 GN=NOP58 PE=1 SV=1	59.5	35	15	15	16	45490129
P13647	Keratin, type II cytoskeletal 5 OS=Homo sapiens OX=9606 GN=KRT5 PE=1 SV=3	62.3	28	7	18	26	5.27351e+06
P67809	Y-box-binding protein 1 OS=Homo sapiens OX=9606 GN=YBX1 PE=1 SV=3	35.9	39	6	12	21	1.49795e+08
Q9H2U1	ATP-dependent DNA/RNA helicase DHX36 OS=Homo sapiens OX=9606 GN=DHX36 PE=1 SV=2	114.7	19	14	16	17	4.84415e+07
Q15051	IQ calmodulin-binding motif-containing protein 1 OS=Homo sapiens OX=9606 GN=IQCB1 PE=1 SV=1	68.9	31	20	20	22	1.12351e+08
O43852	Calumenin OS=Homo sapiens OX=9606 GN=CALU PE=1 SV=2	37.1	44	3	11	16	8.44645e+07
P52597	Heterogeneous nuclear ribonucleoprotein F OS=Homo sapiens OX=9606 GN=HNRNPF PE=1 SV=3	45.6	34	7	9	19	1.01518e+08
P49327	Fatty acid synthase OS=Homo sapiens OX=9606 GN=FASN PE=1 SV=3	273.3	9	19	19	22	2.42351e+07
Q9BW27	Nuclear pore complex protein Nup85 OS=Homo sapiens OX=9606 GN=NUP85 PE=1 SV=1	75	20	11	11	14	4.24431e+07
Q9Y4R8	Telomere length regulation protein TEL2 homolog OS=Homo sapiens OX=9606 GN=TELO2 PE=1 SV=2	91.7	22	15	15	17	6.62093e+07
Q03701	CCAAT/enhancer-binding protein zeta OS=Homo sapiens OX=9606 GN=CEBPZ PE=1 SV=3	120.9	17	15	15	16	4.14233e+07
Q9NU22	Midasin OS=Homo sapiens OX=9606 GN=MDN1 PE=1 SV=2	632.4	4	19	19	19	2.00899e+07
Q05639	Elongation factor 1-alpha 2 OS=Homo sapiens OX=9606 GN=EEF1A2 PE=1 SV=1	50.4	35	1	11	19	2.67894e+06
P46777	60S ribosomal protein L5 OS=Homo sapiens OX=9606 GN=RPL5 PE=1 SV=3	34.3	46	13	13	18	1.63675e+08
P51991	Heterogeneous nuclear ribonucleoprotein A3 OS=Homo sapiens OX=9606 GN=HNRNPA3 PE=1 SV=2	39.6	29	9	12	19	9.27837e+07
A0A024R755	Calumenin OS=Homo sapiens OX=9606 GN=CALU PE=3 SV=1	37.1	39	1	9	15	3.78458e+06
Q92945	Far upstream element-binding protein 2 OS=Homo sapiens OX=9606 GN=KHSRP PE=1 SV=4	73.1	27	15	16	20	1.76327e+07
P02533	Keratin, type I cytoskeletal 14 OS=Homo sapiens OX=9606 GN=KRT14 PE=1 SV=4	51.5	44	9	20	25	1.17199e+07
J3KRX5	60S ribosomal protein L17 (Fragment) OS=Homo sapiens OX=9606 GN=RPL17 PE=1 SV=1	20.2	49	9	9	17	2.55559e+08
F4ZW66	NF110b OS=Homo sapiens OX=9606 PE=2 SV=1	95.7	20	12	14	16	5.33125e+07
P61313	60S ribosomal protein L15 OS=Homo sapiens OX=9606 GN=RPL15 PE=1 SV=2	24.1	47	10	10	23	586216448
B4E0S6	RNA helicase OS=Homo sapiens OX=9606 PE=2 SV=1	89.5	23	17	17	19	8.66269e+07
H7BXY3	RNA helicase OS=Homo sapiens OX=9606 GN=DHX30 PE=1 SV=1	130.5	16	16	16	17	3.35614e+07
P62269	40S ribosomal protein S18 OS=Homo sapiens OX=9606 GN=RPS18 PE=1 SV=3	17.7	49	13	13	28	1.47508e+09
P62136	Serine/threonine-protein phosphatase PP1-alpha catalytic subunit OS=Homo sapiens OX=9606 GN=PPP1CA PE=1 SV=1	37.5	41	3	12	14	6.13718e+07
P16989	Y-box-binding protein 3 OS=Homo sapiens OX=9606 GN=YBX3 PE=1 SV=4	40.1	26	4	10	17	1.22686e+07
P62888	60S ribosomal protein L30 OS=Homo sapiens OX=9606 GN=RPL30 PE=1 SV=2	12.8	67	8	8	12	2.81596e+08
P06493	Cyclin-dependent kinase 1 OS=Homo sapiens OX=9606 GN=CDK1 PE=1 SV=3	34.1	47	13	13	17	1.06473e+08
A0A024R254	Melanoma antigen family D, 1, isoform CRA_a OS=Homo sapiens OX=9606 GN=MAGED1 PE=4 SV=1	86.1	17	11	13	14	5.82825e+07
O43390	Heterogeneous nuclear ribonucleoprotein R OS=Homo sapiens OX=9606 GN=HNRNPR PE=1 SV=1	70.9	23	11	16	19	7.45485e+07
H3BNC9	40S ribosomal protein S17 OS=Homo sapiens OX=9606 PE=3 SV=2	64.5	13	7	7	12	138774339
A0A7P0TA35	Protein disulfide-isomerase OS=Homo sapiens OX=9606 GN=P4HB PE=1 SV=1	61	33	15	15	15	3.55196e+07
B2R8Z8	cDNA, FLJ94136, highly similar to Homo sapiens synaptotagmin binding, cytoplasmic RNA interacting protein (SYNCRIP), mRNA OS=Homo sapiens OX=9606 PE=2 SV=1	69.6	31	12	17	20	1.08638e+08
P26373	60S ribosomal protein L13 OS=Homo sapiens OX=9606 GN=RPL13 PE=1 SV=4	24.2	41	10	10	18	857032153
O00743	Serine/threonine-protein phosphatase 6 catalytic subunit OS=Homo sapiens OX=9606 GN=PPP6C PE=1 SV=1	35.1	44	12	12	15	9.85676e+07
Q9UNQ2	Probable dimethyladenosine transferase OS=Homo sapiens OX=9606 GN=DIMT1 PE=1 SV=1	35.2	50	15	15	16	6.64708e+07
P62140	Serine/threonine-protein phosphatase PP1-beta catalytic subunit OS=Homo sapiens OX=9606 GN=PPP1CB PE=1 SV=3	37.2	43	3	12	13	1.51519e+07
B4DH02	Heat shock 70 kDa protein 4 OS=Homo sapiens OX=9606 PE=2 SV=1	94.3	20	13	14	15	3.75538e+07
P30050	60S ribosomal protein L12 OS=Homo sapiens OX=9606 GN=RPL12 PE=1 SV=1	17.8	54	6	6	11	194041869
K7ES63	Tubulin beta chain (Fragment) OS=Homo sapiens OX=9606 GN=TUBB6 PE=1 SV=1	12.6	96	1	7	10	29959410
Q96JK2	DDB1- and CUL4-associated factor 5 OS=Homo sapiens OX=9606 GN=DCAF5 PE=1 SV=2	103.9	18	14	14	14	3.67697e+07
Q9H4L5	Oxysterol-binding protein-related protein 3 OS=Homo sapiens OX=9606 GN=OSBPL3 PE=1 SV=1	101.2	17	11	11	12	1.66152e+07
Q32P28	Prolyl 3-hydroxylase 1 OS=Homo sapiens OX=9606 GN=P3H1 PE=1 SV=2	83.3	19	12	12	13	6.41354e+07
P62753	40S ribosomal protein S6 OS=Homo sapiens OX=9606 GN=RPS6 PE=1 SV=1	28.7	38	9	9	17	3.57419e+08
B2R9K8	cDNA, FLJ94440, highly similar to Homo sapiens chaperonin containing TCP1, subunit 6A (zeta 1)(CCT6A), mRNA OS=Homo sapiens OX=9606 PE=2 SV=1	57.9	24	13	13	16	5.03577e+07
Q96BS4	FBL protein (Fragment) OS=Homo sapiens OX=9606 GN=FBL PE=2 SV=2	28.4	47	10	10	12	1.05133e+08
B5BU99	High glucose-regulated protein 8 OS=Homo sapiens OX=9606 GN=YTHDF2 PE=2 SV=1	61.3	25	10	10	12	3.69183e+07
O95793	Double-stranded RNA-binding protein Staufen homolog 1 OS=Homo sapiens OX=9606 GN=STAU1 PE=1 SV=2	63.1	27	11	11	12	3.18466e+07
B4DUQ1	Heterogeneous nuclear ribonucleoprotein K OS=Homo sapiens OX=9606 PE=2 SV=1	48.5	33	12	12	14	2.39856e+07
P16403	Histone H1.2 OS=Homo sapiens OX=9606 GN=H1-2 PE=1 SV=2	21.4	35	2	10	18	7.66226e+08
K7EJV9	60S ribosomal protein L23a (Fragment) OS=Homo sapiens OX=9606 GN=RPL23A PE=1 SV=1	19.4	41	9	9	15	2.47503e+08
P78386	Keratin, type II cuticular Hb5 OS=Homo sapiens OX=9606 GN=KRT85 PE=1 SV=1	55.8	33	7	17	21	566378
Q96C92	Endosome-associated-trafficking regulator 1 OS=Homo sapiens OX=9606 GN=ENTR1 PE=1 SV=3	47.9	28	8	8	11	4.36333e+07
B7Z809	C-1-tetrahydrofolate synthase, cytoplasmic OS=Homo sapiens OX=9606 PE=2 SV=1	110.4	17	14	14	15	46920563
Q9BWF3	RNA-binding protein 4 OS=Homo sapiens OX=9606 GN=RBM4 PE=1 SV=1	40.3	41	3	13	14	5.73032e+07
Q53G99	Beta actin variant (Fragment) OS=Homo sapiens OX=9606 PE=2 SV=1	41.7	35	6	12	16	7.569e+07
B4DDF7	cDNA FLJ53296, highly similar to Serine/threonine-protein phosphatase 2A 65 kDa regulatory subunit A alpha isoform OS=Homo sapiens OX=9606 PE=2 SV=1	64.1	30	11	13	13	2.95413e+07
Q5SW79	Centrosomal protein of 170 kDa OS=Homo sapiens OX=9606 GN=CEP170 PE=1 SV=1	175.2	9	12	12	12	1.34372e+07
P16402	Histone H1.3 OS=Homo sapiens OX=9606 GN=H1-3 PE=1 SV=2	22.3	27	1	9	17	8788176
P42677	40S ribosomal protein S27 OS=Homo sapiens OX=9606 GN=RPS27 PE=1 SV=3	9.5	42	3	6	17	1.90127e+09
B2RDX0	cDNA, FLJ96805, highly similar to Homo sapiens SHC SH2-domain binding protein 1 (SHCBP1), mRNA OS=Homo sapiens OX=9606 PE=2 SV=1	75.6	24	13	13	15	4.30196e+07
Q4VB24	Histone cluster 1, H1e OS=Homo sapiens OX=9606 GN=HIST1H1E PE=2 SV=1	21.9	27	1	9	18	2622735
B0QYK0	RNA-binding protein EWS OS=Homo sapiens OX=9606 GN=EWSR1 PE=1 SV=1	64.9	13	1	7	14	3.12438e+07
P55795	Heterogeneous nuclear ribonucleoprotein H2 OS=Homo sapiens OX=9606 GN=HNRNPH2 PE=1 SV=1	49.2	25	2	8	21	5.47221e+06
P08779	Keratin, type I cytoskeletal 16 OS=Homo sapiens OX=9606 GN=KRT16 PE=1 SV=4	51.2	29	3	14	19	393196
I3L1L3	Myb-binding protein 1A (Fragment) OS=Homo sapiens OX=9606 GN=MYBBP1A PE=1 SV=1	140.2	12	12	12	12	2.26182e+07
A0A2X0SFG5	MYO9A (Fragment) OS=Homo sapiens OX=9606 GN=MYO9A PE=3 SV=1	292.8	7	13	14	14	15623143
Q9NZB2	Constitutive coactivator of PPAR-gamma-like protein 1 OS=Homo sapiens OX=9606 GN=FAM120A PE=1 SV=2	121.8	16	12	12	13	2.26695e+07
Q92804	TATA-binding protein-associated factor 2N OS=Homo sapiens OX=9606 GN=TAF15 PE=1 SV=1	61.8	28	8	10	17	3.40309e+07
Q5QNW6	Histone H2B type 2-F OS=Homo sapiens OX=9606 GN=H2BC18 PE=1 SV=3	13.9	64	2	11	22	45701486
O95433	Activator of 90 kDa heat shock protein ATPase homolog 1 OS=Homo sapiens OX=9606 GN=AHSA1 PE=1 SV=1	38.3	41	10	10	10	3.63339e+07
A0A7I2YQG2	Ribosomal protein L19 OS=Homo sapiens OX=9606 GN=RPL19 PE=1 SV=1	25.7	32	8	8	14	4.42784e+08
Q6IPH7	60S ribosomal protein L14 OS=Homo sapiens OX=9606 GN=RPL14 PE=1 SV=1	23.8	39	1	8	15	23098553
A0A2R8Y811	40S ribosomal protein S14 (Fragment) OS=Homo sapiens OX=9606 GN=RPS14 PE=1 SV=1	16.1	67	7	7	9	1.47158e+08
A8K7N0	60S ribosomal protein L14 OS=Homo sapiens OX=9606 PE=2 SV=1	23.6	38	1	8	15	1.66889e+08
J3QQ67	60S ribosomal protein L18 (Fragment) OS=Homo sapiens OX=9606 GN=RPL18 PE=1 SV=1	21.8	37	7	7	15	2.9806e+08
A8K7F6	RNA helicase OS=Homo sapiens OX=9606 PE=2 SV=1	46.1	24	8	11	12	6.70744e+07
E4W6B6	60S ribosomal protein L27 (Fragment) OS=Homo sapiens OX=9606 GN=RPL27 PE=2 SV=1	14.2	56	7	7	16	4.16472e+08
E9PB61	THO complex subunit 4 OS=Homo sapiens OX=9606 GN=ALYREF PE=1 SV=1	27.5	34	6	6	8	1.35468e+08
Q8IWZ3	Ankyrin repeat and KH domain-containing protein 1 OS=Homo sapiens OX=9606 GN=ANKHD1 PE=1 SV=1	269.3	7	10	13	13	1.75158e+07
Q16778	Histone H2B type 2-E OS=Homo sapiens OX=9606 GN=H2BC21 PE=1 SV=3	13.9	64	2	11	22	2.69186e+08
P62241	40S ribosomal protein S8 OS=Homo sapiens OX=9606 GN=RPS8 PE=1 SV=2	24.2	48	10	10	16	3.74016e+08
P38159	RNA-binding motif protein, X chromosome OS=Homo sapiens OX=9606 GN=RBMX PE=1 SV=3	42.3	31	12	12	17	6.95194e+07
O00425	Insulin-like growth factor 2 mRNA-binding protein 3 OS=Homo sapiens OX=9606 GN=IGF2BP3 PE=1 SV=2	63.7	14	4	7	11	7.6877e+06
P46060	Ran GTPase-activating protein 1 OS=Homo sapiens OX=9606 GN=RANGAP1 PE=1 SV=1	63.5	23	11	11	11	2.72938e+07
B3KTT0	cDNA FLJ38675 fis, clone IMR322000243, highly similar to Nucleoporin Nup43 OS=Homo sapiens OX=9606 PE=2 SV=1	42.1	23	6	6	9	2.17188e+07
Q6P2Q9	Pre-mRNA-processing-splicing factor 8 OS=Homo sapiens OX=9606 GN=PRPF8 PE=1 SV=2	273.4	6	14	14	14	1.95248e+07
P23258	Tubulin gamma-1 chain OS=Homo sapiens OX=9606 GN=TUBG1 PE=1 SV=2	51.1	32	10	10	10	5.24257e+07
Q9UN37	Vacuolar protein sorting-associated protein 4A OS=Homo sapiens OX=9606 GN=VPS4A PE=1 SV=1	48.9	28	11	11	12	24590508
C9JQ00	Tubulin alpha chain (Fragment) OS=Homo sapiens OX=9606 GN=TUBA4A PE=1 SV=1	19.8	41	2	8	26	2.3761e+06
Q8IY81	pre-rRNA 2'-O-ribose RNA methyltransferase FTSJ3 OS=Homo sapiens OX=9606 GN=FTSJ3 PE=1 SV=2	96.5	23	14	14	14	2.83978e+07
A6NHL2	Tubulin alpha chain-like 3 OS=Homo sapiens OX=9606 GN=TUBAL3 PE=1 SV=2	49.9	11	1	6	14	7795271
Q8NEY8	Periphilin-1 OS=Homo sapiens OX=9606 GN=PPHLN1 PE=1 SV=2	52.7	24	10	10	15	4.03417e+07
P62277	40S ribosomal protein S13 OS=Homo sapiens OX=9606 GN=RPS13 PE=1 SV=2	17.2	49	9	9	15	4.24336e+08
Q8IZT6	Abnormal spindle-like microcephaly-associated protein OS=Homo sapiens OX=9606 GN=ASPM PE=1 SV=2	409.5	4	13	13	13	1.63156e+07
D3YTB1	60S ribosomal protein L32 (Fragment) OS=Homo sapiens OX=9606 GN=RPL32 PE=1 SV=1	15.6	42	8	8	10	2.79419e+08
P10644	cAMP-dependent protein kinase type I-alpha regulatory subunit OS=Homo sapiens OX=9606 GN=PRKAR1A PE=1 SV=1	43	34	11	12	12	7.22152e+07
Q8TBR3	Fusion (Involved in t(1216) in malignant liposarcoma) OS=Homo sapiens OX=9606 GN=FUS PE=2 SV=1	53.4	17	7	9	15	27589130
P18583	Protein SON OS=Homo sapiens OX=9606 GN=SON PE=1 SV=4	263.7	9	15	15	16	4.51257e+07
Q15393	Splicing factor 3B subunit 3 OS=Homo sapiens OX=9606 GN=SF3B3 PE=1 SV=4	135.5	12	11	11	11	1.35984e+07
Q8NB01	cDNA FLJ34453 fis, clone HLUNG2002429, highly similar to Homo sapiens cartilage-associated protein OS=Homo sapiens OX=9606 PE=2 SV=1	45	32	12	12	13	8.56754e+07
A0A024RE13	Ribonuclease III, nuclear, isoform CRA_a OS=Homo sapiens OX=9606 GN=RNASEN PE=3 SV=1	156.2	11	10	10	10	1.60269e+07
P62979	Ubiquitin-40S ribosomal protein S27a OS=Homo sapiens OX=9606 GN=RPS27A PE=1 SV=2	18	49	7	7	8	1.3278e+08
Q14203	Dynactin subunit 1 OS=Homo sapiens OX=9606 GN=DCTN1 PE=1 SV=3	141.6	13	11	11	11	1.40365e+07
B3KMC9	5'-3' exoribonuclease OS=Homo sapiens OX=9606 PE=2 SV=1	108.5	14	12	12	13	2.83112e+07
O43164	E3 ubiquitin-protein ligase Praja-2 OS=Homo sapiens OX=9606 GN=PJA2 PE=1 SV=4	78.2	16	7	8	8	1.90274e+07
P46781	40S ribosomal protein S9 OS=Homo sapiens OX=9606 GN=RPS9 PE=1 SV=3	22.6	48	12	12	18	698233051
P62280	40S ribosomal protein S11 OS=Homo sapiens OX=9606 GN=RPS11 PE=1 SV=3	18.4	58	13	13	18	6.03389e+08
A0A087X295	WD repeat-containing protein 6 OS=Homo sapiens OX=9606 GN=WDR6 PE=1 SV=1	124.9	11	9	9	10	2.57063e+07
Q2XSC7	Cellular tumor antigen p53 OS=Homo sapiens OX=9606 GN=TP53 PE=2 SV=1	43.6	35	8	11	12	7.47374e+07
P25398	40S ribosomal protein S12 OS=Homo sapiens OX=9606 GN=RPS12 PE=1 SV=3	14.5	54	7	7	10	1.60564e+08
P61254	60S ribosomal protein L26 OS=Homo sapiens OX=9606 GN=RPL26 PE=1 SV=1	17.2	39	2	7	14	446074456
Q9Y230	RuvB-like 2 OS=Homo sapiens OX=9606 GN=RUVBL2 PE=1 SV=3	51.1	31	11	11	11	4.38752e+07
E9PK25	Cofilin, non-muscle isoform OS=Homo sapiens OX=9606 GN=CFL1 PE=1 SV=1	22.7	46	7	7	11	7.70311e+07
A0A024R7H8	Bromodomain containing 4, isoform CRA_b OS=Homo sapiens OX=9606 GN=BRD4 PE=4 SV=1	88.2	12	12	12	17	3.56126e+07
O95816	BAG family molecular chaperone regulator 2 OS=Homo sapiens OX=9606 GN=BAG2 PE=1 SV=1	23.8	43	7	7	8	38765474
Q9BQ04	RNA-binding protein 4B OS=Homo sapiens OX=9606 GN=RBM4B PE=1 SV=1	40.1	30	1	11	12	2.02371e+06
D3DPS3	Arginine/proline rich coiled-coil 1, isoform CRA_b OS=Homo sapiens OX=9606 GN=MAP7D1 PE=3 SV=1	92.6	16	10	11	12	2.51592e+07
P83731	60S ribosomal protein L24 OS=Homo sapiens OX=9606 GN=RPL24 PE=1 SV=1	17.8	48	12	12	17	5.33607e+08
Q9P0U3	Sentrin-specific protease 1 OS=Homo sapiens OX=9606 GN=SENP1 PE=1 SV=2	73.4	20	10	10	11	2.10039e+07
Q70EL1	Inactive ubiquitin carboxyl-terminal hydrolase 54 OS=Homo sapiens OX=9606 GN=USP54 PE=1 SV=4	187.3	8	10	10	10	2.21584e+07
A0A024R6V5	HCG2040010, isoform CRA_b OS=Homo sapiens OX=9606 GN=hCG_2040010 PE=4 SV=1	8.6	71	1	8	55	16133378
Q8IWC1	MAP7 domain-containing protein 3 OS=Homo sapiens OX=9606 GN=MAP7D3 PE=1 SV=2	98.4	13	10	11	12	1.54964e+09
P04049	RAF proto-oncogene serine/threonine-protein kinase OS=Homo sapiens OX=9606 GN=RAF1 PE=1 SV=1	73	17	5	8	9	1.40401e+07
B4DYY5	cDNA FLJ55671, highly similar to Ubiquitin-associated protein 2-like OS=Homo sapiens OX=9606 PE=2 SV=1	113.5	15	10	10	13	2.22459e+07
P50454	Serpin H1 OS=Homo sapiens OX=9606 GN=SERPINH1 PE=1 SV=2	46.4	27	9	9	9	2.3864e+07
Q6ZMY0	cDNA FLJ16598 fis, clone TESTI4006473, weakly similar to ATP-dependent RNA helicase A OS=Homo sapiens OX=9606 PE=1 SV=1	150.9	8	9	9	9	1.49746e+07
P46087	Probable 28S rRNA (cytosine(4447)-C(5))-methyltransferase OS=Homo sapiens OX=9606 GN=NOP2 PE=1 SV=2	89.2	13	9	9	9	2.54971e+07
O76021	Ribosomal L1 domain-containing protein 1 OS=Homo sapiens OX=9606 GN=RSL1D1 PE=1 SV=3	54.9	27	11	11	11	2.242e+07
Q9UKA4	A-kinase anchor protein 11 OS=Homo sapiens OX=9606 GN=AKAP11 PE=1 SV=1	210.4	8	11	11	13	17892175
Q13151	Heterogeneous nuclear ribonucleoprotein A0 OS=Homo sapiens OX=9606 GN=HNRNPA0 PE=1 SV=1	30.8	37	6	8	10	2.14296e+07
P56192	Methionine--tRNA ligase, cytoplasmic OS=Homo sapiens OX=9606 GN=MARS1 PE=1 SV=2	101.1	15	9	9	10	1.70623e+07
Q6AHZ7	Uncharacterized protein DKFZp686A111 OS=Homo sapiens OX=9606 GN=DKFZp686A111 PE=2 SV=1	238.7	6	12	12	12	1.72823e+07
B2RNR6	Zinc finger RNA binding protein OS=Homo sapiens OX=9606 GN=ZFR PE=2 SV=1	116.9	9	8	8	9	1.41702e+07
I3L316	Centrosomal protein of 131 kDa (Fragment) OS=Homo sapiens OX=9606 GN=CEP131 PE=1 SV=8	24.1	48	1	11	12	1.23341e+06
P10398	Serine/threonine-protein kinase A-Raf OS=Homo sapiens OX=9606 GN=ARAF PE=1 SV=2	67.5	19	8	10	10	3.9654e+07
P09661	U2 small nuclear ribonucleoprotein A' OS=Homo sapiens OX=9606 GN=SNRPA1 PE=1 SV=2	28.4	45	10	10	16	1.74333e+07
P62805	Histone H4 OS=Homo sapiens OX=9606 GN=H4C1 PE=1 SV=2	11.4	52	7	7	14	2.67213e+08
J3KTL2	Serine/arginine-rich splicing factor 1 OS=Homo sapiens OX=9606 GN=SRSF1 PE=1 SV=1	28.3	43	12	12	13	8.26492e+07
I3L2C7	Gem-associated protein 4 OS=Homo sapiens OX=9606 GN=GEMIN4 PE=1 SV=1	118.7	10	10	10	11	6.50762e+07
Q9NW13	RNA-binding protein 28 OS=Homo sapiens OX=9606 GN=RBM28 PE=1 SV=3	85.7	14	9	9	9	1.89446e+07
B5BUB5	Autoantigen La (Fragment) OS=Homo sapiens OX=9606 GN=SSB PE=2 SV=1	46.8	22	8	8	8	2.48644e+07
P42166	Lamina-associated polypeptide 2, isoform alpha OS=Homo sapiens OX=9606 GN=TMPO PE=1 SV=2	75.4	16	8	9	10	3.07252e+07
P46019	Phosphorylase b kinase regulatory subunit alpha, liver isoform OS=Homo sapiens OX=9606 GN=PHKA2 PE=1 SV=1	138.3	7	7	9	9	1.99793e+07
P62266	40S ribosomal protein S23 OS=Homo sapiens OX=9606 GN=RPS23 PE=1 SV=3	15.8	49	6	6	9	1.53705e+08
Q15323	Keratin, type I cuticular Ha1 OS=Homo sapiens OX=9606 GN=KRT31 PE=1 SV=3	47.2	24	5	11	12	301204
P62249	40S ribosomal protein S16 OS=Homo sapiens OX=9606 GN=RPS16 PE=1 SV=2	16.4	53	9	9	12	2.95397e+08
Q9BQQ5	Ribosomal protein L27a OS=Homo sapiens OX=9606 GN=L27a PE=4 SV=1	12	44	6	6	12	3.43874e+08
Q14244	Ensconsin OS=Homo sapiens OX=9606 GN=MAP7 PE=1 SV=1	84	14	9	10	10	3.0747e+07
Q71UM5	40S ribosomal protein S27-like OS=Homo sapiens OX=9606 GN=RPS27L PE=1 SV=3	9.5	39	1	4	10	38599480
Q15072	Zinc finger protein OZF OS=Homo sapiens OX=9606 GN=ZNF146 PE=1 SV=2	33.3	34	9	9	10	2.43861e+07
Q02543	60S ribosomal protein L18a OS=Homo sapiens OX=9606 GN=RPL18A PE=1 SV=2	20.7	53	11	11	16	424528747
Q8WVS4	Cytoplasmic dynein 2 intermediate chain 1 OS=Homo sapiens OX=9606 GN=DYNC2I1 PE=1 SV=3	122.5	11	8	8	8	1.54946e+07
O15226	NF-kappa-B-repressing factor OS=Homo sapiens OX=9606 GN=NKRF PE=1 SV=2	77.6	13	8	8	8	3.67227e+07
A0A7I2V4W4	Serine/threonine-protein kinase TBK1 OS=Homo sapiens OX=9606 GN=TBK1 PE=1 SV=1	79.6	12	7	7	9	44452022
P05787	Keratin, type II cytoskeletal 8 OS=Homo sapiens OX=9606 GN=KRT8 PE=1 SV=7	53.7	14	3	9	17	1.82318e+08
Q9UNX3	60S ribosomal protein L26-like 1 OS=Homo sapiens OX=9606 GN=RPL26L1 PE=1 SV=1	17.2	39	2	7	12	19159894
P61513	60S ribosomal protein L37a OS=Homo sapiens OX=9606 GN=RPL37A PE=1 SV=2	10.3	58	5	5	10	1.62755e+08
Q9BQA1	Methylosome protein 50 OS=Homo sapiens OX=9606 GN=WDR77 PE=1 SV=1	36.7	30	7	7	8	2.27894e+07
Q93100	Phosphorylase b kinase regulatory subunit beta OS=Homo sapiens OX=9606 GN=PHKB PE=1 SV=3	124.8	10	10	10	10	3.30688e+07
P61962	DDB1- and CUL4-associated factor 7 OS=Homo sapiens OX=9606 GN=DCAF7 PE=1 SV=1	38.9	23	6	6	8	2.00387e+07
Q99832	T-complex protein 1 subunit eta OS=Homo sapiens OX=9606 GN=CCT7 PE=1 SV=2	59.3	20	9	9	9	3.78698e+07
Q9BVP2	Guanine nucleotide-binding protein-like 3 OS=Homo sapiens OX=9606 GN=GNL3 PE=1 SV=2	62	16	9	9	10	3.74835e+07
Q8IW35	Centrosomal protein of 97 kDa OS=Homo sapiens OX=9606 GN=CEP97 PE=1 SV=1	96.9	10	7	7	7	12975929
Q9Y4W2	Ribosomal biogenesis protein LAS1L OS=Homo sapiens OX=9606 GN=LAS1L PE=1 SV=2	83	13	8	8	9	1.4814e+07
P62244	40S ribosomal protein S15a OS=Homo sapiens OX=9606 GN=RPS15A PE=1 SV=2	14.8	54	6	6	8	7.46617e+07
Q06830	Peroxiredoxin-1 OS=Homo sapiens OX=9606 GN=PRDX1 PE=1 SV=1	22.1	47	5	8	12	21731069
Q15365	Poly(rC)-binding protein 1 OS=Homo sapiens OX=9606 GN=PCBP1 PE=1 SV=2	37.5	32	6	7	9	17964622
B7Z2P6	Peroxin-19 OS=Homo sapiens OX=9606 PE=2 SV=1	84.7	13	9	9	9	1.64718e+07
A0A0U1RR32	Histone H2A OS=Homo sapiens OX=9606 GN=hCG_2039566 PE=3 SV=1	18.5	31	4	6	10	3.50281e+08
O14641	Segment polarity protein dishevelled homolog DVL-2 OS=Homo sapiens OX=9606 GN=DVL2 PE=1 SV=1	78.9	14	6	6	6	13761966
Q96D09	G-protein coupled receptor-associated sorting protein 2 OS=Homo sapiens OX=9606 GN=GPRASP2 PE=1 SV=1	93.7	10	6	6	8	2.41429e+07
Q14974	Importin subunit beta-1 OS=Homo sapiens OX=9606 GN=KPNB1 PE=1 SV=2	97.1	11	7	7	7	1.34195e+07
Q13823	Nucleolar GTP-binding protein 2 OS=Homo sapiens OX=9606 GN=GNL2 PE=1 SV=1	83.6	10	6	6	6	1.14759e+07
P40429	60S ribosomal protein L13a OS=Homo sapiens OX=9606 GN=RPL13A PE=1 SV=2	23.6	26	8	8	13	2.80078e+08
Q8N726	Tumor suppressor ARF OS=Homo sapiens OX=9606 GN=CDKN2A PE=1 SV=2	13.9	55	5	5	6	2.63866e+07
P32969	60S ribosomal protein L9 OS=Homo sapiens OX=9606 GN=RPL9 PE=1 SV=1	21.9	23	5	5	5	2.06126e+07
A0A2R8Y849	40S ribosomal protein S24 OS=Homo sapiens OX=9606 GN=RPS24 PE=1 SV=1	15.2	35	5	5	7	7.68116e+07
Q96ME7	Zinc finger protein 512 OS=Homo sapiens OX=9606 GN=ZNF512 PE=1 SV=2	64.6	21	8	8	8	1.5838e+07
A0A075B6T1	Activating molecule in BECN1-regulated autophagy protein 1 OS=Homo sapiens OX=9606 GN=AMBRA1 PE=1 SV=1	129.5	9	8	8	8	3.45373e+06
P46778	60S ribosomal protein L21 OS=Homo sapiens OX=9606 GN=RPL21 PE=1 SV=2	18.6	22	3	3	8	154144956
D6RBZ0	Heterogeneous nuclear ribonucleoprotein A/B OS=Homo sapiens OX=9606 GN=HNRNPAB PE=1 SV=1	35.7	25	6	7	7	3.37519e+07
Q5JTH9	RRP12-like protein OS=Homo sapiens OX=9606 GN=RRP12 PE=1 SV=2	143.6	11	12	12	12	1.38571e+07
P63244	Receptor of activated protein C kinase 1 OS=Homo sapiens OX=9606 GN=RACK1 PE=1 SV=3	35.1	27	7	7	7	1.06698e+07
P24928	DNA-directed RNA polymerase II subunit RPB1 OS=Homo sapiens OX=9606 GN=POLR2A PE=1 SV=2	217	7	10	10	10	9.22028e+06
E9PC52	Histone-binding protein RBBP7 OS=Homo sapiens OX=9606 GN=RBBP7 PE=1 SV=1	46.9	22	3	7	7	2.5072e+07
P17812	CTP synthase 1 OS=Homo sapiens OX=9606 GN=CTPS1 PE=1 SV=2	66.6	13	7	7	8	1.56269e+07
P62854	40S ribosomal protein S26 OS=Homo sapiens OX=9606 GN=RPS26 PE=1 SV=3	13	37	4	4	7	375694248
B4DY08	Heterogeneous nuclear ribonucleoproteins C1/C2 OS=Homo sapiens OX=9606 GN=HNRNPC PE=1 SV=1	32	21	6	6	11	5.79325e+07
B3KX19	116 kDa U5 small nuclear ribonucleoprotein component OS=Homo sapiens OX=9606 PE=2 SV=1	108.1	10	8	9	9	1.52842e+07
A6NKD9	Coiled-coil domain-containing protein 85C OS=Homo sapiens OX=9606 GN=CCDC85C PE=1 SV=1	45.2	19	7	7	7	207829107
Q15369	Elongin-C OS=Homo sapiens OX=9606 GN=ELOC PE=1 SV=1	12.5	59	6	6	10	7.9164e+06
Q9Y5Q8	General transcription factor 3C polypeptide 5 OS=Homo sapiens OX=9606 GN=GTF3C5 PE=1 SV=2	59.5	18	8	8	9	1.92316e+07
A0A7P0TAQ9	DnaJ homolog subfamily C member 10 OS=Homo sapiens OX=9606 GN=DNAJC10 PE=1 SV=1	87.9	6	6	6	8	2.36423e+06
P53621	Coatomer subunit alpha OS=Homo sapiens OX=9606 GN=COPA PE=1 SV=2	138.3	8	9	9	9	1.1173e+07
P22694	cAMP-dependent protein kinase catalytic subunit beta OS=Homo sapiens OX=9606 GN=PRKACB PE=1 SV=2	40.6	23	9	9	9	24513191
A0A024RDQ0	Heat shock 110 kDa protein OS=Homo sapiens OX=9606 GN=HSPH1 PE=3 SV=1	92.1	10	7	8	9	1.37496e+07
Q96EX3	Cytoplasmic dynein 2 intermediate chain 2 OS=Homo sapiens OX=9606 GN=DYNC2I2 PE=1 SV=2	57.8	16	6	6	7	1.05022e+07
B3KNC3	Nucleolar complex protein 2 homolog OS=Homo sapiens OX=9606 PE=2 SV=1	84.9	10	7	7	8	32600820
B3KWN0	cDNA FLJ43389 fis, clone OCBBF2007068, highly similar to Ankyrin repeat domain-containing protein 52 OS=Homo sapiens OX=9606 PE=2 SV=1	115	9	6	7	7	9.88799e+06
A8K097	cDNA FLJ78373, highly similar to Homo sapiens PCI domain containing 2, mRNA OS=Homo sapiens OX=9606 PE=2 SV=1	46	21	7	7	7	1.13223e+07
P07814	Bifunctional glutamate/proline--tRNA ligase OS=Homo sapiens OX=9606 GN=EPRS1 PE=1 SV=5	170.5	6	7	7	8	1.00503e+07
I3L3H2	RNA helicase OS=Homo sapiens OX=9606 GN=EIF4A3 PE=1 SV=2	44.5	12	2	5	6	1282185
Q9UII4	E3 ISG15--protein ligase HERC5 OS=Homo sapiens OX=9606 GN=HERC5 PE=1 SV=2	116.8	10	8	8	8	1.32553e+07
H0YEH2	Pumilio homolog 1 (Fragment) OS=Homo sapiens OX=9606 GN=PUM1 PE=1 SV=1	120.2	7	3	7	8	47487552
B4DXI1	CCT-epsilon OS=Homo sapiens OX=9606 PE=2 SV=1	56.6	16	8	8	9	3.9141e+07
A5A3E0	POTE ankyrin domain family member F OS=Homo sapiens OX=9606 GN=POTEF PE=1 SV=2	121.4	4	1	4	8	23069404
O43347	RNA-binding protein Musashi homolog 1 OS=Homo sapiens OX=9606 GN=MSI1 PE=1 SV=1	39.1	20	3	5	5	1.99877e+07
Q6IQ21	Zinc finger protein 770 OS=Homo sapiens OX=9606 GN=ZNF770 PE=1 SV=1	80	14	7	7	7	2.1968e+07
Q71DI3	Histone H3.2 OS=Homo sapiens OX=9606 GN=H3C15 PE=1 SV=3	15.4	43	3	5	7	77096046
P63173	60S ribosomal protein L38 OS=Homo sapiens OX=9606 GN=RPL38 PE=1 SV=2	8.2	50	5	5	8	1.31401e+08
Q13547	Histone deacetylase 1 OS=Homo sapiens OX=9606 GN=HDAC1 PE=1 SV=1	55.1	18	4	7	8	1.73562e+07
Q5VVC8	60S ribosomal protein L11 OS=Homo sapiens OX=9606 GN=RPL11 PE=1 SV=2	19	35	7	7	9	73411602
Q9Y2X9	Zinc finger protein 281 OS=Homo sapiens OX=9606 GN=ZNF281 PE=1 SV=1	96.9	9	6	6	6	1.96936e+07
A4UCS7	GATOR complex protein SEC13 (Fragment) OS=Homo sapiens OX=9606 PE=2 SV=1	19.4	49	1	5	7	2.40077e+06
P20700	Lamin-B1 OS=Homo sapiens OX=9606 GN=LMNB1 PE=1 SV=2	66.4	16	8	9	11	9.44195e+06
P30154	Serine/threonine-protein phosphatase 2A 65 kDa regulatory subunit A beta isoform OS=Homo sapiens OX=9606 GN=PPP2R1B PE=1 SV=3	66.2	11	3	5	6	7016541
A0A087X0D0	Enkurin domain-containing protein 1 (Fragment) OS=Homo sapiens OX=9606 GN=ENKD1 PE=1 SV=1	10.4	52	2	6	12	8.67287e+06
Q9BZE4	GTP-binding protein 4 OS=Homo sapiens OX=9606 GN=GTPBP4 PE=1 SV=3	73.9	10	7	7	8	1.23843e+07
F2FB34	SOGA OS=Homo sapiens OX=9606 GN=SOGA PE=2 SV=1	151.2	5	7	7	8	7632567
A0A0D9SGE8	PHD finger protein 6 OS=Homo sapiens OX=9606 GN=PHF6 PE=1 SV=1	41.3	21	8	8	9	1.52734e+07
Q9BQ70	Transcription factor 25 OS=Homo sapiens OX=9606 GN=TCF25 PE=1 SV=1	76.6	11	7	7	7	17631424
Q13243	Serine/arginine-rich splicing factor 5 OS=Homo sapiens OX=9606 GN=SRSF5 PE=1 SV=1	31.2	19	6	6	7	1.82221e+07
C9JZR2	Catenin delta-1 OS=Homo sapiens OX=9606 GN=CTNND1 PE=1 SV=2	104.8	9	6	6	7	3.33247e+06
B4DTZ1	cDNA FLJ60154, highly similar to Centrosomal protein of 110 kDa OS=Homo sapiens OX=9606 PE=2 SV=1	113.4	8	5	5	5	1.26254e+06
A0JLQ5	Brix domain-containing protein 2 (Fragment) OS=Homo sapiens OX=9606 GN=BXDC2 PE=2 SV=1	39.1	21	6	6	6	2.25109e+07
Q13643	Four and a half LIM domains protein 3 OS=Homo sapiens OX=9606 GN=FHL3 PE=1 SV=4	31.2	28	8	8	8	8.60717e+06
Q9Y3C1	Nucleolar protein 16 OS=Homo sapiens OX=9606 GN=NOP16 PE=1 SV=2	21.2	37	6	6	7	1.62642e+07
Q53H96	Pyrroline-5-carboxylate reductase 3 OS=Homo sapiens OX=9606 GN=PYCR3 PE=1 SV=3	28.6	18	4	4	4	1.08382e+07
Q9NYF8	Bcl-2-associated transcription factor 1 OS=Homo sapiens OX=9606 GN=BCLAF1 PE=1 SV=2	106.1	10	7	7	7	1.61988e+07
P62081	40S ribosomal protein S7 OS=Homo sapiens OX=9606 GN=RPS7 PE=1 SV=1	22.1	35	6	6	6	2.58519e+07
B3KU76	cDNA FLJ39292 fis, clone OCBBF2012553, highly similar to Ubiquitin protein ligase Praja1 OS=Homo sapiens OX=9606 PE=2 SV=1	70.9	9	4	5	5	7.84496e+06
P39019	40S ribosomal protein S19 OS=Homo sapiens OX=9606 GN=RPS19 PE=1 SV=2	16.1	57	9	9	9	2.56936e+07
Q96EY1	DnaJ homolog subfamily A member 3, mitochondrial OS=Homo sapiens OX=9606 GN=DNAJA3 PE=1 SV=2	52.5	17	6	6	6	1.22425e+07
P84090	Enhancer of rudimentary homolog OS=Homo sapiens OX=9606 GN=ERH PE=1 SV=1	12.3	38	5	5	6	8.44437e+06
O75643	U5 small nuclear ribonucleoprotein 200 kDa helicase OS=Homo sapiens OX=9606 GN=SNRNP200 PE=1 SV=2	244.4	4	7	7	7	1.0564e+07
P49792	E3 SUMO-protein ligase RanBP2 OS=Homo sapiens OX=9606 GN=RANBP2 PE=1 SV=2	358	3	6	6	6	7.6012e+06
B4DY09	Interleukin enhancer-binding factor 2 OS=Homo sapiens OX=9606 GN=ILF2 PE=1 SV=1	38.9	18	6	6	6	2.34706e+07
Q92522	Histone H1.10 OS=Homo sapiens OX=9606 GN=H1-10 PE=1 SV=1	22.5	22	4	4	6	2.87433e+07
A0A5C2GQ55	IG c1526_heavy_IGHV3-7_IGHD3-3_IGHJ4 (Fragment) OS=Homo sapiens OX=9606 PE=2 SV=1	14.3	20	2	2	38	4.84559e+08
M0R0R2	40S ribosomal protein S5 OS=Homo sapiens OX=9606 GN=RPS5 PE=1 SV=1	25.3	23	7	7	9	4.40886e+07
B5BUB1	RuvB-like helicase (Fragment) OS=Homo sapiens OX=9606 GN=RUVBL1 PE=2 SV=1	50.2	13	5	5	5	1.34798e+07
B7Z6Z4	Myosin light polypeptide 6 OS=Homo sapiens OX=9606 GN=MYL6 PE=1 SV=1	26.7	24	5	5	5	1.44089e+07
Q9Y3I0	RNA-splicing ligase RtcB homolog OS=Homo sapiens OX=9606 GN=RTCB PE=1 SV=1	55.2	10	4	4	5	1.01312e+07
P60866	40S ribosomal protein S20 OS=Homo sapiens OX=9606 GN=RPS20 PE=1 SV=1	13.4	29	4	4	8	1.09832e+08
P46779	60S ribosomal protein L28 OS=Homo sapiens OX=9606 GN=RPL28 PE=1 SV=3	15.7	39	7	7	10	319243264
B2RWN4	TUBGCP6 protein OS=Homo sapiens OX=9606 GN=TUBGCP6 PE=2 SV=1	199.4	3	5	5	5	4.43916e+06
Q6PGP7	Tetratricopeptide repeat protein 37 OS=Homo sapiens OX=9606 GN=TTC37 PE=1 SV=1	175.4	4	6	6	6	1.506e+07
B2RDW0	cDNA, FLJ96792, highly similar to Homo sapiens calmodulin 2 (phosphorylase kinase, delta) (CALM2), mRNA OS=Homo sapiens OX=9606 PE=2 SV=1	16.8	30	5	5	6	3.06206e+07
Q6FHF5	Proliferating cell nuclear antigen (Fragment) OS=Homo sapiens OX=9606 GN=PCNA PE=2 SV=1	28.7	21	6	6	6	2.45302e+07
Q9H7B2	Ribosome production factor 2 homolog OS=Homo sapiens OX=9606 GN=RPF2 PE=1 SV=2	35.6	18	6	6	6	1.19051e+07
A0A0J9YX62	DnaJ homolog subfamily B member 6 OS=Homo sapiens OX=9606 GN=DNAJB6 PE=1 SV=1	36.6	21	7	7	9	1.40021e+07
A8K6Y8	cDNA FLJ76669, highly similar to Homo sapiens zinc finger protein 278 (ZNF278), transcript variant 4, mRNA OS=Homo sapiens OX=9606 PE=2 SV=1	57.6	12	4	5	5	9.63017e+06
Q8NI62	Ribosomal protein S2 OS=Homo sapiens OX=9606 GN=OK/KNS-cl.6 PE=2 SV=1	8.8	68	1	5	9	10279649
Q9Y5Q9	General transcription factor 3C polypeptide 3 OS=Homo sapiens OX=9606 GN=GTF3C3 PE=1 SV=1	101.2	5	4	4	5	7.72412e+06
Q15717	ELAV-like protein 1 OS=Homo sapiens OX=9606 GN=ELAVL1 PE=1 SV=2	36.1	19	5	5	5	1.88071e+07
Q9Y2W1	Thyroid hormone receptor-associated protein 3 OS=Homo sapiens OX=9606 GN=THRAP3 PE=1 SV=2	108.6	8	6	6	6	6.22828e+06
P35998	26S proteasome regulatory subunit 7 OS=Homo sapiens OX=9606 GN=PSMC2 PE=1 SV=3	48.6	12	5	5	5	6.2585e+06
A0A3B3ISF0	La-related protein 1B OS=Homo sapiens OX=9606 GN=LARP1B PE=1 SV=1	126.1	4	1	4	5	1.04256e+06
Q8WUA4	General transcription factor 3C polypeptide 2 OS=Homo sapiens OX=9606 GN=GTF3C2 PE=1 SV=2	100.6	8	6	6	6	7.99069e+06
F8VZX2	Poly(rC)-binding protein 2 OS=Homo sapiens OX=9606 GN=PCBP2 PE=1 SV=1	33.8	23	4	5	5	1.0023e+07
P58317	Zinc finger protein 121 OS=Homo sapiens OX=9606 GN=ZNF121 PE=1 SV=2	44.7	19	5	6	8	16722492
B4DTA2	cDNA FLJ60148, highly similar to Homo sapiens heterogeneous nuclear ribonucleoprotein D-like (HNRPDL), transcript variant 2, mRNA OS=Homo sapiens OX=9606 PE=2 SV=1	30.2	20	3	5	5	1.0268e+07
P62899	60S ribosomal protein L31 OS=Homo sapiens OX=9606 GN=RPL31 PE=1 SV=1	14.5	48	8	8	8	1.99917e+08
Q9UPN7	Serine/threonine-protein phosphatase 6 regulatory subunit 1 OS=Homo sapiens OX=9606 GN=PPP6R1 PE=1 SV=5	96.7	12	6	6	6	2.33706e+07
B5MCF9	Pescadillo homolog OS=Homo sapiens OX=9606 GN=PES1 PE=1 SV=1	66	8	4	4	6	1.20223e+07
A0A087WV05	Uncharacterized protein OS=Homo sapiens OX=9606 PE=3 SV=1	12.7	43	4	4	5	7.41444e+06
Q9BV20	Methylthioribose-1-phosphate isomerase OS=Homo sapiens OX=9606 GN=MRI1 PE=1 SV=1	39.1	16	4	4	4	8.05911e+06
Q13242	Serine/arginine-rich splicing factor 9 OS=Homo sapiens OX=9606 GN=SRSF9 PE=1 SV=1	25.5	28	6	6	6	3.0644e+07
B4DHE8	RNA-binding protein Musashi homolog 2 OS=Homo sapiens OX=9606 GN=MSI2 PE=1 SV=1	34.8	15	2	4	4	3.33889e+06
P22061	Protein-L-isoaspartate(D-aspartate) O-methyltransferase OS=Homo sapiens OX=9606 GN=PCMT1 PE=1 SV=4	24.6	27	6	6	6	4157712
J3KQN4	60S ribosomal protein L36a OS=Homo sapiens OX=9606 GN=RPL36A PE=1 SV=1	16.4	20	2	5	8	221028661
P42766	60S ribosomal protein L35 OS=Homo sapiens OX=9606 GN=RPL35 PE=1 SV=2	14.5	39	6	6	10	192090047
A0A7S5BZ59	IGH c972_heavy_IGHV3-7_IGHD6-13_IGHJ4 (Fragment) OS=Homo sapiens OX=9606 PE=2 SV=1	13.6	15	1	1	10	5.37255e+07
A0A0B4J1V8	HCG2039996 OS=Homo sapiens OX=9606 GN=PPAN-P2RY11 PE=3 SV=1	87.9	7	6	6	6	2.19693e+07
Q9UKN8	General transcription factor 3C polypeptide 4 OS=Homo sapiens OX=9606 GN=GTF3C4 PE=1 SV=2	91.9	8	6	6	6	2.62146e+06
A0A1U9X8J2	SKIV2L OS=Homo sapiens OX=9606 PE=4 SV=1	137.6	6	6	6	6	4.36921e+06
A0A6Q8PFQ0	Signal-induced proliferation-associated 1-like protein 2 OS=Homo sapiens OX=9606 GN=SIPA1L2 PE=1 SV=1	195.9	4	5	6	6	4.49379e+06
A6NMN0	Phosphorylase b kinase regulatory subunit OS=Homo sapiens OX=9606 GN=PHKA1 PE=1 SV=1	139	8	6	8	8	3.26001e+06
Q9Y3U8	60S ribosomal protein L36 OS=Homo sapiens OX=9606 GN=RPL36 PE=1 SV=3	12.2	30	4	4	5	1.39848e+08
O15063	Granule associated Rac and RHOG effector protein 1 OS=Homo sapiens OX=9606 GN=GARRE1 PE=1 SV=2	115.9	5	4	4	4	2.98851e+06
A0A590UK80	Uncharacterized protein (Fragment) OS=Homo sapiens OX=9606 PE=3 SV=1	121	4	4	4	5	1.52405e+07
Q15370	Elongin-B OS=Homo sapiens OX=9606 GN=ELOB PE=1 SV=1	13.1	44	5	5	7	6.45484e+06
P50990	T-complex protein 1 subunit theta OS=Homo sapiens OX=9606 GN=CCT8 PE=1 SV=4	59.6	8	4	4	4	5.24001e+06
Q14684	Ribosomal RNA processing protein 1 homolog B OS=Homo sapiens OX=9606 GN=RRP1B PE=1 SV=3	84.4	9	5	5	5	2.03654e+06
Q9BZF3	Oxysterol-binding protein-related protein 6 OS=Homo sapiens OX=9606 GN=OSBPL6 PE=1 SV=1	106.2	7	5	5	5	5.80932e+06
Q8N0Z6	Tetratricopeptide repeat protein 5 OS=Homo sapiens OX=9606 GN=TTC5 PE=1 SV=2	48.9	12	4	4	4	6.64899e+06
O95757	Heat shock 70 kDa protein 4L OS=Homo sapiens OX=9606 GN=HSPA4L PE=1 SV=3	94.5	7	4	5	6	2.83956e+06
P0CJ78	Zinc finger protein 865 OS=Homo sapiens OX=9606 GN=ZNF865 PE=1 SV=1	111	5	4	4	4	8.48938e+06
Q16629	Serine/arginine-rich splicing factor 7 OS=Homo sapiens OX=9606 GN=SRSF7 PE=1 SV=1	27.4	21	5	6	6	29496214
P49207	60S ribosomal protein L34 OS=Homo sapiens OX=9606 GN=RPL34 PE=1 SV=3	13.3	37	6	6	9	2.74779e+08
Q09028	Histone-binding protein RBBP4 OS=Homo sapiens OX=9606 GN=RBBP4 PE=1 SV=3	47.6	15	2	6	6	3.20393e+06
Q9Y5Y2	Cytosolic Fe-S cluster assembly factor NUBP2 OS=Homo sapiens OX=9606 GN=NUBP2 PE=1 SV=1	28.8	20	5	5	5	1.8567e+08
Q15293	Reticulocalbin-1 OS=Homo sapiens OX=9606 GN=RCN1 PE=1 SV=1	38.9	20	5	5	6	8.46014e+06
Q96JG8	Melanoma-associated antigen D4 OS=Homo sapiens OX=9606 GN=MAGED4 PE=1 SV=3	81.3	8	3	5	5	852478
Q92769	Histone deacetylase 2 OS=Homo sapiens OX=9606 GN=HDAC2 PE=1 SV=2	55.3	11	1	4	4	1.68296e+06
E9PK47	Alpha-1,4 glucan phosphorylase OS=Homo sapiens OX=9606 GN=PYGL PE=1 SV=1	94	7	5	5	5	4.51867e+06
P62273	40S ribosomal protein S29 OS=Homo sapiens OX=9606 GN=RPS29 PE=1 SV=2	6.7	59	4	4	8	1.14639e+08
Q5JTC6	APC membrane recruitment protein 1 OS=Homo sapiens OX=9606 GN=AMER1 PE=1 SV=2	124	6	5	5	5	1.2513e+07
A0A024R326	60S ribosomal protein L29 OS=Homo sapiens OX=9606 GN=RPL29 PE=1 SV=1	17.5	24	4	4	7	1.37185e+08
Q9BSJ2	Gamma-tubulin complex component 2 OS=Homo sapiens OX=9606 GN=TUBGCP2 PE=1 SV=2	102.5	7	4	4	4	2.54987e+06
B4DF54	cDNA FLJ60235, highly similar to Zinc finger protein 638 OS=Homo sapiens OX=9606 PE=2 SV=1	115	5	4	4	4	3.80862e+06
Q9C0B7	Transport and Golgi organization protein 6 homolog OS=Homo sapiens OX=9606 GN=TANGO6 PE=1 SV=2	120.7	6	4	4	4	1.92695e+06
Q13162	Peroxiredoxin-4 OS=Homo sapiens OX=9606 GN=PRDX4 PE=1 SV=1	30.5	20	3	5	6	1.30786e+07
Q9UEG4	Zinc finger protein 629 OS=Homo sapiens OX=9606 GN=ZNF629 PE=1 SV=2	96.6	9	2	4	6	25410580
Q8IUF1	COBW domain-containing protein 2 OS=Homo sapiens OX=9606 GN=CBWD2 PE=2 SV=1	44	12	4	4	4	2827749
B2RMQ4	Cytoskeleton associated protein 2 OS=Homo sapiens OX=9606 GN=CKAP2 PE=2 SV=1	76.8	7	4	4	4	8.60526e+06
Q9BQ67	Glutamate-rich WD repeat-containing protein 1 OS=Homo sapiens OX=9606 GN=GRWD1 PE=1 SV=1	49.4	13	4	4	4	7.11553e+07
Q9H176	ZNF143 protein (Fragment) OS=Homo sapiens OX=9606 GN=ZNF143 PE=4 SV=1	57.2	14	5	5	5	7.52425e+06
O60832	H/ACA ribonucleoprotein complex subunit DKC1 OS=Homo sapiens OX=9606 GN=DKC1 PE=1 SV=3	57.6	10	5	5	5	8.68536e+06
Q9NP73	Putative bifunctional UDP-N-acetylglucosamine transferase and deubiquitinase ALG13 OS=Homo sapiens OX=9606 GN=ALG13 PE=1 SV=2	126	6	6	6	7	1.50832e+07
K0J110	RNA helicase OS=Homo sapiens OX=9606 GN=mcdrh PE=2 SV=1	82	8	2	4	4	1.38767e+06
P84103	Serine/arginine-rich splicing factor 3 OS=Homo sapiens OX=9606 GN=SRSF3 PE=1 SV=1	19.3	27	4	5	5	1.82164e+07
Q8N0Z3	Spindle and centriole-associated protein 1 OS=Homo sapiens OX=9606 GN=SPICE1 PE=1 SV=1	96.2	8	6	6	6	5.17144e+06
Q9H269	Vacuolar protein sorting-associated protein 16 homolog OS=Homo sapiens OX=9606 GN=VPS16 PE=1 SV=2	94.6	8	5	5	5	2.88713e+06
B2R4V2	cDNA, FLJ92227, highly similar to Homo sapiens ribosomal protein L36a-like (RPL36AL), mRNA OS=Homo sapiens OX=9606 PE=2 SV=1	12.5	26	1	4	7	2.4858e+06
Q6MZE7	Dynein light intermediate chain (Fragment) OS=Homo sapiens OX=9606 GN=DKFZp686A1525 PE=2 SV=1	37.8	15	4	4	4	1.0881e+07
P02768	Albumin OS=Homo sapiens OX=9606 GN=ALB PE=1 SV=2	69.3	9	5	5	7	9920988
Q9GZL7	Ribosome biogenesis protein WDR12 OS=Homo sapiens OX=9606 GN=WDR12 PE=1 SV=2	47.7	12	4	4	4	6.07806e+06
Q5SY16	Polynucleotide 5'-hydroxyl-kinase NOL9 OS=Homo sapiens OX=9606 GN=NOL9 PE=1 SV=1	79.3	8	4	4	4	6.9946e+06
Q96EE3	Nucleoporin SEH1 OS=Homo sapiens OX=9606 GN=SEH1L PE=1 SV=3	39.6	10	3	3	3	3.2116e+06
Q92764	Keratin, type I cuticular Ha5 OS=Homo sapiens OX=9606 GN=KRT35 PE=1 SV=5	50.3	10	1	5	6	2.82625e+06
O94972	E3 ubiquitin-protein ligase TRIM37 OS=Homo sapiens OX=9606 GN=TRIM37 PE=1 SV=2	107.8	5	4	4	4	2.80554e+06
Q6I9T8	Serine/threonine-protein phosphatase OS=Homo sapiens OX=9606 GN=PPP2CA PE=2 SV=1	35.5	14	4	4	4	1.26184e+07
A0A024QZR3	Protein pelota homolog OS=Homo sapiens OX=9606 GN=hCG_2002731 PE=3 SV=1	43.4	11	4	4	4	5.3419e+06
P14373	Zinc finger protein RFP OS=Homo sapiens OX=9606 GN=TRIM27 PE=1 SV=1	58.5	7	3	3	3	4.45601e+06
B4DEB0	cDNA FLJ56054, highly similar to 26S proteasome non-ATPase regulatory subunit 3 OS=Homo sapiens OX=9606 PE=2 SV=1	58.5	10	4	4	4	2.4207e+06
C9JYQ9	60S ribosomal protein L22-like 1 OS=Homo sapiens OX=9606 GN=RPL22L1 PE=1 SV=1	14.5	26	3	3	4	1.67325e+07
Q07889	Son of sevenless homolog 1 OS=Homo sapiens OX=9606 GN=SOS1 PE=1 SV=1	152.4	2	3	3	6	3977079
Q5TDF0	Cancer-related nucleoside-triphosphatase OS=Homo sapiens OX=9606 GN=NTPCR PE=1 SV=1	25.1	17	3	3	3	5.24409e+06
P46783	40S ribosomal protein S10 OS=Homo sapiens OX=9606 GN=RPS10 PE=1 SV=1	18.9	28	4	5	5	3.14762e+07
Q9Y221	60S ribosome subunit biogenesis protein NIP7 homolog OS=Homo sapiens OX=9606 GN=NIP7 PE=1 SV=1	20.4	28	4	4	4	15984079
J3KNN3	Phosphorylase kinase OS=Homo sapiens OX=9606 GN=PHKG2 PE=1 SV=1	46.9	10	4	4	4	1.72179e+07
B4DH64	cDNA FLJ52986, highly similar to FGFR1 oncogene partner OS=Homo sapiens OX=9606 PE=2 SV=1	39.7	12	3	3	3	7.21345e+06
Q9UBS4	DnaJ homolog subfamily B member 11 OS=Homo sapiens OX=9606 GN=DNAJB11 PE=1 SV=1	40.5	13	3	3	4	5.76319e+06
Q9BTY7	Protein HGH1 homolog OS=Homo sapiens OX=9606 GN=HGH1 PE=1 SV=1	42.1	11	3	3	3	2.26195e+06
M0R0P8	Unconventional myosin-IXb OS=Homo sapiens OX=9606 GN=MYO9B PE=1 SV=1	243.2	3	4	5	5	4284646
Q9P253	Vacuolar protein sorting-associated protein 18 homolog OS=Homo sapiens OX=9606 GN=VPS18 PE=1 SV=2	110.1	6	5	5	5	3.92001e+06
Q05CW7	NAT10 protein (Fragment) OS=Homo sapiens OX=9606 GN=NAT10 PE=2 SV=1	62.3	9	1	5	5	28875246
H0Y9T3	E3 ubiquitin-protein ligase TRIM41 (Fragment) OS=Homo sapiens OX=9606 GN=TRIM41 PE=1 SV=1	41.5	10	4	4	4	4.99773e+06
A8K6Q4	cDNA FLJ76888, highly similar to Homo sapiens RNA binding motif protein 6 (RBM6), mRNA OS=Homo sapiens OX=9606 PE=2 SV=1	128.5	6	7	7	7	7.62481e+06
B4DJ30	cDNA FLJ61290, highly similar to Neutral alpha-glucosidase AB OS=Homo sapiens OX=9606 PE=2 SV=1	112.9	5	4	4	4	4.80898e+06
Q02086	Transcription factor Sp2 OS=Homo sapiens OX=9606 GN=SP2 PE=1 SV=3	64.9	14	5	5	5	3.77218e+06
B4DGC5	cDNA FLJ60491, highly similar to IQ motif and Sec7 domain-containing protein 1 OS=Homo sapiens OX=9606 PE=2 SV=1	124.3	5	6	6	6	1.19634e+07
Q6PJI9	GATOR complex protein WDR59 OS=Homo sapiens OX=9606 GN=WDR59 PE=1 SV=2	109.7	5	3	3	3	1.14156e+06
Q96AX1	Vacuolar protein sorting-associated protein 33A OS=Homo sapiens OX=9606 GN=VPS33A PE=1 SV=1	67.6	8	4	4	4	4.58571e+06
Q8N3J9	Zinc finger protein 664 OS=Homo sapiens OX=9606 GN=ZNF664 PE=1 SV=1	30.3	25	2	4	4	6165063
Q99848	Probable rRNA-processing protein EBP2 OS=Homo sapiens OX=9606 GN=EBNA1BP2 PE=1 SV=2	34.8	14	4	4	4	1.22955e+07
Q9UK61	Protein TASOR OS=Homo sapiens OX=9606 GN=TASOR PE=1 SV=3	188.9	4	5	5	5	4.94658e+06
A0A087X2I1	26S proteasome regulatory subunit 10B OS=Homo sapiens OX=9606 GN=PSMC6 PE=1 SV=1	45.8	11	4	4	4	4970501
Q9H0A0	RNA cytidine acetyltransferase OS=Homo sapiens OX=9606 GN=NAT10 PE=1 SV=2	115.7	5	1	5	5	5.04411e+06
P62851	40S ribosomal protein S25 OS=Homo sapiens OX=9606 GN=RPS25 PE=1 SV=1	13.7	30	5	5	6	65375731
B2RD19	Protein-ribulosamine 3-kinase OS=Homo sapiens OX=9606 PE=2 SV=1	34.3	11	4	4	4	3251175
O75179	Ankyrin repeat domain-containing protein 17 OS=Homo sapiens OX=9606 GN=ANKRD17 PE=1 SV=3	274.1	2	1	4	4	1.26459e+06
P18077	60S ribosomal protein L35a OS=Homo sapiens OX=9606 GN=RPL35A PE=1 SV=2	12.5	45	6	6	7	284879983
H0YJZ6	Endoribonuclease Dicer OS=Homo sapiens OX=9606 GN=DICER1 PE=1 SV=2	195	3	4	4	4	3.93839e+06
B4DJU4	Splicing factor 1 OS=Homo sapiens OX=9606 PE=2 SV=1	67.3	8	4	4	4	2.88062e+06
A0A384N6C7	Epididymis secretory sperm binding protein OS=Homo sapiens OX=9606 PE=2 SV=1	64	10	5	5	5	6.87735e+06
P53618	Coatomer subunit beta OS=Homo sapiens OX=9606 GN=COPB1 PE=1 SV=3	107.1	6	3	3	3	5.33497e+06
P78371	T-complex protein 1 subunit beta OS=Homo sapiens OX=9606 GN=CCT2 PE=1 SV=4	57.5	7	3	3	3	1.62385e+06
A7MCY6	TANK-binding kinase 1-binding protein 1 OS=Homo sapiens OX=9606 GN=TBKBP1 PE=1 SV=1	67.7	9	4	4	4	4.59743e+06
P10599	Thioredoxin OS=Homo sapiens OX=9606 GN=TXN PE=1 SV=3	11.7	50	5	5	5	6.4437e+06
A0A224AV41	Adenomatous polyposis coli protein isoform t OS=Homo sapiens OX=9606 GN=APC PE=2 SV=1	311.9	1	4	4	4	7.59681e+06
P41208	Centrin-2 OS=Homo sapiens OX=9606 GN=CETN2 PE=1 SV=1	19.7	16	3	3	4	1.37357e+07
Q5BKZ1	DBIRD complex subunit ZNF326 OS=Homo sapiens OX=9606 GN=ZNF326 PE=1 SV=2	65.6	11	4	4	4	3.7986e+06
Q9Y520	Protein PRRC2C OS=Homo sapiens OX=9606 GN=PRRC2C PE=1 SV=4	316.7	2	4	4	4	3.29348e+06
E9PAV9	G patch domain-containing protein 4 OS=Homo sapiens OX=9606 GN=GPATCH4 PE=1 SV=1	42.6	15	4	4	4	5.5992e+06
A0A7P0Z436	WD repeat-containing protein 62 OS=Homo sapiens OX=9606 GN=WDR62 PE=1 SV=1	153	4	4	4	4	3.06733e+06
Q53F48	Heterogeneous nuclear ribonucleoprotein H3 isoform a variant (Fragment) OS=Homo sapiens OX=9606 PE=2 SV=1	36.9	14	3	3	3	4.34275e+06
O95625	Zinc finger and BTB domain-containing protein 11 OS=Homo sapiens OX=9606 GN=ZBTB11 PE=1 SV=2	119.3	4	4	4	4	4.03929e+06
L0ERS6	Tumor suppressor p53 (Fragment) OS=Homo sapiens OX=9606 GN=TP53 PE=3 SV=1	11.4	39	1	3	3	10509506
P07305	Histone H1.0 OS=Homo sapiens OX=9606 GN=H1-0 PE=1 SV=3	20.9	21	4	4	4	17362860
Q8TDR3	RNA helicase OS=Homo sapiens OX=9606 GN=DDX20 PE=2 SV=1	92.2	5	4	4	5	7.60932e+06
A0A024R9Y3	HECT-type E3 ubiquitin transferase OS=Homo sapiens OX=9606 GN=HUWE1 PE=4 SV=1	479.9	1	5	5	5	2.92044e+06
Q13200	26S proteasome non-ATPase regulatory subunit 2 OS=Homo sapiens OX=9606 GN=PSMD2 PE=1 SV=3	100.1	5	3	3	3	2.17264e+06
O15451	Modulator of non-genomic activity of estrogen receptor (Fragment) OS=Homo sapiens OX=9606 PE=2 SV=2	109.1	5	5	5	5	6.98816e+06
Q9UJX3	Anaphase-promoting complex subunit 7 OS=Homo sapiens OX=9606 GN=ANAPC7 PE=1 SV=4	66.8	9	3	3	3	2.61243e+06
Q14192	Four and a half LIM domains protein 2 OS=Homo sapiens OX=9606 GN=FHL2 PE=1 SV=3	32.2	18	4	4	5	2.89022e+06
Q4W4Y1	Dopamine receptor interacting protein 4 OS=Homo sapiens OX=9606 GN=DRIP4 PE=2 SV=1	96	5	4	4	4	1.04317e+06
P38606	V-type proton ATPase catalytic subunit A OS=Homo sapiens OX=9606 GN=ATP6V1A PE=1 SV=2	68.3	6	4	4	4	7630387
Q15008	26S proteasome non-ATPase regulatory subunit 6 OS=Homo sapiens OX=9606 GN=PSMD6 PE=1 SV=1	45.5	13	5	5	5	3.49985e+06
Q68CY7	Uncharacterized protein DKFZp686P05226 OS=Homo sapiens OX=9606 GN=DKFZp686P05226 PE=2 SV=1	54.4	8	3	4	4	3.87956e+06
Q9BV44	THUMP domain-containing protein 3 OS=Homo sapiens OX=9606 GN=THUMPD3 PE=1 SV=1	57	6	3	3	3	2.54602e+06
Q9NPA8	Transcription and mRNA export factor ENY2 OS=Homo sapiens OX=9606 GN=ENY2 PE=1 SV=1	11.5	40	4	4	5	7.29197e+08
P35251	Replication factor C subunit 1 OS=Homo sapiens OX=9606 GN=RFC1 PE=1 SV=4	128.2	4	4	4	4	7.66856e+06
P0CJ79	Zinc finger protein 888 OS=Homo sapiens OX=9606 GN=ZNF888 PE=3 SV=2	83.5	15	1	4	7	677255
K7EIY6	RING-type E3 ubiquitin transferase (Fragment) OS=Homo sapiens OX=9606 GN=RNF126 PE=1 SV=7	30.8	8	2	2	2	2.37262e+06
P54136	Arginine--tRNA ligase, cytoplasmic OS=Homo sapiens OX=9606 GN=RARS1 PE=1 SV=2	75.3	6	3	3	3	3.52562e+06
Q6P158	Putative ATP-dependent RNA helicase DHX57 OS=Homo sapiens OX=9606 GN=DHX57 PE=1 SV=2	155.5	2	2	4	4	1.42545e+06
Q9BVJ6	U3 small nucleolar RNA-associated protein 14 homolog A OS=Homo sapiens OX=9606 GN=UTP14A PE=1 SV=1	87.9	5	3	3	3	2.96142e+06
O00459	Phosphatidylinositol 3-kinase regulatory subunit beta OS=Homo sapiens OX=9606 GN=PIK3R2 PE=1 SV=2	81.5	6	3	4	4	1.85739e+06
H0Y8G5	Heterogeneous nuclear ribonucleoprotein D0 (Fragment) OS=Homo sapiens OX=9606 GN=HNRNPD PE=1 SV=8	29.6	15	2	4	4	9.57565e+06
Q58FF6	Putative heat shock protein HSP 90-beta 4 OS=Homo sapiens OX=9606 GN=HSP90AB4P PE=5 SV=1	58.2	5	1	3	3	1.63638e+06
B4DRA0	cDNA FLJ58459, highly similar to RNA-binding region-containing protein 2 OS=Homo sapiens OX=9606 PE=2 SV=1	56.4	8	4	4	4	5.65639e+06
P08621	U1 small nuclear ribonucleoprotein 70 kDa OS=Homo sapiens OX=9606 GN=SNRNP70 PE=1 SV=2	51.5	11	4	4	5	5.49377e+06
P51532	Transcription activator BRG1 OS=Homo sapiens OX=9606 GN=SMARCA4 PE=1 SV=2	184.5	1	2	2	6	1.35402e+07
B4DKV8	cDNA FLJ56665, highly similar to Nucleoporin Nup37 OS=Homo sapiens OX=9606 PE=2 SV=1	20.4	15	2	2	3	7.31619e+06
H3BS42	Zinc finger protein 768 OS=Homo sapiens OX=9606 GN=ZNF768 PE=1 SV=2	56.6	6	2	3	4	2.12344e+06
Q8NCD3	Holliday junction recognition protein OS=Homo sapiens OX=9606 GN=HJURP PE=1 SV=2	83.5	8	4	4	4	2.60907e+06
Q8WTT2	Nucleolar complex protein 3 homolog OS=Homo sapiens OX=9606 GN=NOC3L PE=1 SV=1	92.5	6	4	4	4	4.88029e+06
O43684	Mitotic checkpoint protein BUB3 OS=Homo sapiens OX=9606 GN=BUB3 PE=1 SV=1	37.1	15	3	3	3	1.92168e+06
B9EGQ5	Protein Wiz OS=Homo sapiens OX=9606 GN=WIZ PE=1 SV=1	89	5	3	3	3	1019764
Q8NG23	GTP binding protein OS=Homo sapiens OX=9606 PE=2 SV=1	22.3	14	3	3	4	1.39367e+07
P62633	CCHC-type zinc finger nucleic acid binding protein OS=Homo sapiens OX=9606 GN=CNBP PE=1 SV=1	19.5	13	2	2	4	4.27515e+06
Q9Y6M1	Insulin-like growth factor 2 mRNA-binding protein 2 OS=Homo sapiens OX=9606 GN=IGF2BP2 PE=1 SV=2	66.1	8	2	3	3	2.87622e+06
A8K9T9	Formylglycinamide ribonucleotide amidotransferase OS=Homo sapiens OX=9606 PE=2 SV=1	144.6	2	2	2	2	716953
P50991	T-complex protein 1 subunit delta OS=Homo sapiens OX=9606 GN=CCT4 PE=1 SV=4	57.9	8	5	5	5	24243055
B5MDF5	GTP-binding nuclear protein Ran OS=Homo sapiens OX=9606 GN=RAN PE=1 SV=1	26.2	12	3	3	3	8607233
B7Z9D5	cDNA FLJ50387 OS=Homo sapiens OX=9606 PE=2 SV=1	49.3	8	3	3	3	4.33173e+06
Q13188	Serine/threonine-protein kinase 3 OS=Homo sapiens OX=9606 GN=STK3 PE=1 SV=2	56.3	7	3	3	3	5.28156e+06
Q14593	Zinc finger protein 273 OS=Homo sapiens OX=9606 GN=ZNF273 PE=1 SV=3	64.9	10	1	3	5	6.52615e+06
P51116	Fragile X mental retardation syndrome-related protein 2 OS=Homo sapiens OX=9606 GN=FXR2 PE=1 SV=2	74.2	4	2	2	2	1.5654e+06
A8MX75	General transcription and DNA repair factor IIH helicase subunit XPD (Fragment) OS=Homo sapiens OX=9606 GN=ERCC2 PE=1 SV=2	80.5	4	3	3	3	3.80948e+06
A0A087WSX5	Zinc finger protein 628 OS=Homo sapiens OX=9606 GN=ZNF628 PE=1 SV=1	110.7	4	3	3	3	2.22973e+06
P62318	Small nuclear ribonucleoprotein Sm D3 OS=Homo sapiens OX=9606 GN=SNRPD3 PE=1 SV=1	13.9	24	2	2	2	6.34965e+06
A8K201	RRP15-like protein OS=Homo sapiens OX=9606 PE=2 SV=1	28.9	12	3	3	3	6.84627e+06
R9WQY1	Synaptic functional regulator FMR1 OS=Homo sapiens OX=9606 GN=FMR1 PE=2 SV=1	63.9	5	3	3	3	6825188
B3KVJ1	cDNA FLJ16616 fis, clone TESTI4013597, highly similar to Zinc finger protein 655 OS=Homo sapiens OX=9606 PE=2 SV=1	34.9	15	4	4	4	3.55207e+06
Q9BWH6	RNA polymerase II-associated protein 1 OS=Homo sapiens OX=9606 GN=RPAP1 PE=1 SV=3	152.7	2	3	3	3	3.96443e+06
Q92615	La-related protein 4B OS=Homo sapiens OX=9606 GN=LARP4B PE=1 SV=3	80.5	4	3	3	3	7.78172e+06
A0A087WXU8	ATP-dependent RNA helicase DDX24 OS=Homo sapiens OX=9606 GN=DDX24 PE=1 SV=1	55.8	7	3	3	3	1.67324e+06
A0A7I2V421	RNA helicase OS=Homo sapiens OX=9606 GN=DDX1 PE=1 SV=1	39.5	6	2	2	2	1.05485e+06
A6PVX3	26S proteasome non-ATPase regulatory subunit 4 (Fragment) OS=Homo sapiens OX=9606 GN=PSMD4 PE=1 SV=1	21.8	15	3	3	3	1.9732e+06
A0A2U3TZV8	Phosphoinositide phospholipase C OS=Homo sapiens OX=9606 GN=PLCH1 PE=1 SV=1	188.6	2	3	3	3	3.48369e+06
B3KWG6	cDNA FLJ43041 fis, clone BRTHA3003339, highly similar to Importin beta-3 OS=Homo sapiens OX=9606 PE=2 SV=1	81.2	4	2	2	2	1.68413e+06
A8K5J5	cDNA FLJ77818 OS=Homo sapiens OX=9606 PE=2 SV=1	13.5	29	2	2	2	689849
Q8TDD1	ATP-dependent RNA helicase DDX54 OS=Homo sapiens OX=9606 GN=DDX54 PE=1 SV=2	98.5	4	2	2	2	2.09134e+06
Q71RC2	La-related protein 4 OS=Homo sapiens OX=9606 GN=LARP4 PE=1 SV=3	80.5	6	3	3	3	3.55201e+06
A4PIV8	Fusion protein SYT-SSX1 OS=Homo sapiens OX=9606 GN=SYT-SSX1 PE=2 SV=1	50.1	3	2	2	5	8.3072e+06
Q6R327	Rapamycin-insensitive companion of mTOR OS=Homo sapiens OX=9606 GN=RICTOR PE=1 SV=1	192.1	3	4	4	4	2.81948e+07
B4DJI1	L-lactate dehydrogenase OS=Homo sapiens OX=9606 PE=2 SV=1	33.6	10	2	3	3	5.42384e+06
Q9BV37	PWP1 homolog (S. cerevisiae) OS=Homo sapiens OX=9606 GN=PWP1 PE=2 SV=1	55.8	4	2	2	3	9832573
F5H303	Nucleolar complex protein 4 homolog (Fragment) OS=Homo sapiens OX=9606 GN=NOC4L PE=1 SV=1	31.1	9	2	2	2	4.94406e+06
A0A7I2V464	Non-POU domain-containing octamer-binding protein OS=Homo sapiens OX=9606 GN=NONO PE=1 SV=1	42	11	3	4	4	1.47662e+07
B7Z475	cDNA FLJ55712, highly similar to F-box-like/WD repeat protein TBL1XR1 OS=Homo sapiens OX=9606 PE=2 SV=1	40.7	7	2	2	3	4732586
A0A5F9ZHW5	Ataxin-2 OS=Homo sapiens OX=9606 GN=ATXN2 PE=1 SV=1	127.1	4	4	4	4	2.91755e+06
A0A0K1JRJ6	MAP7 domain containing 2 brain transcript variant 1 OS=Homo sapiens OX=9606 GN=MAP7D2 PE=2 SV=1	84.1	4	2	2	2	3.45265e+06
Q7RTV0	PHD finger-like domain-containing protein 5A OS=Homo sapiens OX=9606 GN=PHF5A PE=1 SV=1	12.4	18	2	2	2	1.38198e+06
Q53GD7	FUS interacting protein (Serine-arginine rich) 1 isoform 2 variant (Fragment) OS=Homo sapiens OX=9606 PE=2 SV=1	31.3	11	3	3	3	4187540
B8QGS9	Truncated plakophilin-2 OS=Homo sapiens OX=9606 GN=PKP2 PE=1 SV=1	91.2	3	2	2	3	1.07226e+06
O00165	HCLS1-associated protein X-1 OS=Homo sapiens OX=9606 GN=HAX1 PE=1 SV=2	31.6	8	2	2	2	6.37596e+06
D3DP78	Aspartate--tRNA ligase, cytoplasmic OS=Homo sapiens OX=9606 GN=DARS PE=3 SV=1	53.4	7	3	3	3	1.09114e+07
Q9UJX4	Anaphase-promoting complex subunit 5 OS=Homo sapiens OX=9606 GN=ANAPC5 PE=1 SV=2	85	4	2	2	2	962663
B2R9F5	cDNA, FLJ94365 OS=Homo sapiens OX=9606 PE=2 SV=1	86.6	4	3	3	3	2.79951e+06
Q9NUJ3	T-complex protein 11-like protein 1 OS=Homo sapiens OX=9606 GN=TCP11L1 PE=1 SV=1	57	5	3	3	3	4138878
A0A024RCR6	BCL2-associated athanogene 6 OS=Homo sapiens OX=9606 GN=BAG6 PE=1 SV=1	118.6	2	3	3	3	6.57393e+06
P07199	Major centromere autoantigen B OS=Homo sapiens OX=9606 GN=CENPB PE=1 SV=2	65.1	5	2	2	2	800838
Q09161	Nuclear cap-binding protein subunit 1 OS=Homo sapiens OX=9606 GN=NCBP1 PE=1 SV=1	91.8	3	2	2	2	1.97706e+06
P52435	DNA-directed RNA polymerase II subunit RPB11-a OS=Homo sapiens OX=9606 GN=POLR2J PE=1 SV=1	13.3	31	2	2	2	1.09621e+06
Q9Y5S9	RNA-binding protein 8A OS=Homo sapiens OX=9606 GN=RBM8A PE=1 SV=1	19.9	17	2	2	2	908299
A0A7I2V599	60 kDa chaperonin OS=Homo sapiens OX=9606 GN=HSPD1 PE=1 SV=1	57.8	7	3	3	3	2.75057e+06
Q7Z3E9	Uncharacterized protein DKFZp686J1286 (Fragment) OS=Homo sapiens OX=9606 GN=DKFZp686J1286 PE=2 SV=1	93	4	3	3	3	2.26773e+06
Q59GA1	Splicing factor, arginine/serine-rich 10 (Transformer 2 homolog, Drosophila) variant (Fragment) OS=Homo sapiens OX=9606 PE=2 SV=1	32.3	9	2	2	2	6.40908e+06
O75132	Zinc finger BED domain-containing protein 4 OS=Homo sapiens OX=9606 GN=ZBED4 PE=1 SV=2	130.2	2	2	2	2	1.45662e+06
Q86UM1	Uncharacterized protein EIF3S9 (Fragment) OS=Homo sapiens OX=9606 GN=EIF3S9 PE=4 SV=1	42.2	9	2	2	2	1.7185e+06
A8K3R2	Ribosome biogenesis protein BOP1 OS=Homo sapiens OX=9606 GN=BOP1 PE=2 SV=1	83.5	5	4	4	4	4.59865e+06
Q9BV38	WD repeat-containing protein 18 OS=Homo sapiens OX=9606 GN=WDR18 PE=1 SV=2	47.4	9	3	3	3	5.27161e+06
A0A2R8Y6S1	Hamartin (Fragment) OS=Homo sapiens OX=9606 GN=TSC1 PE=1 SV=1	81.5	6	3	3	3	652250
P08047	Transcription factor Sp1 OS=Homo sapiens OX=9606 GN=SP1 PE=1 SV=3	80.6	5	2	2	3	3.3796e+06
Q9GZS3	WD repeat-containing protein 61 OS=Homo sapiens OX=9606 GN=WDR61 PE=1 SV=1	33.6	9	2	2	2	4.50915e+06
P05783	Keratin, type I cytoskeletal 18 OS=Homo sapiens OX=9606 GN=KRT18 PE=1 SV=2	48	7	2	4	4	8.01117e+06
H7C326	Transcription factor IIIA OS=Homo sapiens OX=9606 GN=GTF3A PE=1 SV=1	15	16	1	1	1	1708244
D3DX41	Alpha tubulin-like, isoform CRA_a OS=Homo sapiens OX=9606 GN=MGC16703 PE=1 SV=1	17	6	1	3	10	951429
Q9UMS4	Pre-mRNA-processing factor 19 OS=Homo sapiens OX=9606 GN=PRPF19 PE=1 SV=1	55.1	3	1	1	2	4.02224e+06
A8K8B2	cDNA FLJ78127, highly similar to Homo sapiens SFRS protein kinase 1 (SRPK1), mRNA OS=Homo sapiens OX=9606 PE=2 SV=1	74.2	3	2	2	2	3.58739e+06
Q8TC07	TBC1 domain family member 15 OS=Homo sapiens OX=9606 GN=TBC1D15 PE=1 SV=2	79.4	4	3	3	3	1.70838e+06
Q562R1	Beta-actin-like protein 2 OS=Homo sapiens OX=9606 GN=ACTBL2 PE=1 SV=2	42	12	1	4	4	9160650
O95714	E3 ubiquitin-protein ligase HERC2 OS=Homo sapiens OX=9606 GN=HERC2 PE=1 SV=2	526.9	1	3	3	3	888792
Q96FJ2	Dynein light chain 2, cytoplasmic OS=Homo sapiens OX=9606 GN=DYNLL2 PE=1 SV=1	10.3	12	1	1	2	1.938e+07
A0A7P0T9L3	Cullin-4B OS=Homo sapiens OX=9606 GN=CUL4B PE=1 SV=1	90.3	3	2	2	2	999839
P67870	Casein kinase II subunit beta OS=Homo sapiens OX=9606 GN=CSNK2B PE=1 SV=1	24.9	12	2	2	2	6.84567e+06
Q9ULW3	Activator of basal transcription 1 OS=Homo sapiens OX=9606 GN=ABT1 PE=1 SV=1	31.1	5	1	1	2	1.28833e+06
P14174	Macrophage migration inhibitory factor OS=Homo sapiens OX=9606 GN=MIF PE=1 SV=4	12.5	23	3	3	3	3.76181e+06
A0A087WZ13	Ribonucleoprotein PTB-binding 1 OS=Homo sapiens OX=9606 GN=RAVER1 PE=1 SV=1	77.8	7	3	3	3	1.30399e+06
Q86Y46	Keratin, type II cytoskeletal 73 OS=Homo sapiens OX=9606 GN=KRT73 PE=1 SV=1	58.9	4	1	3	3	401852
A0A3B3IT92	DNA replication licensing factor MCM4 OS=Homo sapiens OX=9606 GN=MCM4 PE=1 SV=1	100.7	3	3	3	3	5.19109e+06
P62875	DNA-directed RNA polymerases I, II, and III subunit RPABC5 OS=Homo sapiens OX=9606 GN=POLR2L PE=1 SV=1	7.6	30	2	2	2	8.53639e+06
H0YL69	Proteasome subunit alpha type (Fragment) OS=Homo sapiens OX=9606 GN=PSMA4 PE=1 SV=1	26.4	8	1	1	1	1.26999e+06
H0YCA5	Spermatogenesis-associated protein 5-like protein 1 (Fragment) OS=Homo sapiens OX=9606 GN=SPATA5L1 PE=1 SV=1	28.6	7	1	1	2	431305
Q6NSI4	RPA-related protein RADX OS=Homo sapiens OX=9606 GN=RADX PE=1 SV=2	97.5	4	3	3	3	2.95058e+06
A0A804HHW9	Isoleucine--tRNA ligase, cytoplasmic OS=Homo sapiens OX=9606 GN=IARS1 PE=4 SV=1	139.8	3	3	3	3	3.9402e+06
Q9H348	Vacuolar protein sorting-associated protein 41 homolog OS=Homo sapiens OX=9606 GN=HVPS41 PE=2 SV=1	90.3	3	3	3	3	2550037
A0A0S2Z4X1	Epididymis secretory sperm binding protein (Fragment) OS=Homo sapiens OX=9606 GN=RBM10 PE=2 SV=1	94.3	4	3	3	3	1.35964e+06
P17980	26S proteasome regulatory subunit 6A OS=Homo sapiens OX=9606 GN=PSMC3 PE=1 SV=3	49.2	6	2	2	2	6.66318e+06
P15531	Nucleoside diphosphate kinase A OS=Homo sapiens OX=9606 GN=NME1 PE=1 SV=1	17.1	14	2	2	2	3.5431e+06
Q9NT61	Uncharacterized protein DKFZp564M2178 (Fragment) OS=Homo sapiens OX=9606 GN=DKFZp564M2178 PE=2 SV=1	71.3	5	3	3	3	4.23394e+06
Q8IYL2	Probable tRNA (uracil-O(2)-)-methyltransferase OS=Homo sapiens OX=9606 GN=TRMT44 PE=1 SV=2	84.6	4	2	2	2	3.43109e+06
Q12899	Tripartite motif-containing protein 26 OS=Homo sapiens OX=9606 GN=TRIM26 PE=1 SV=1	62.1	3	1	1	1	1198846
Q5HYD8	Procollagen-proline 4-dioxygenase OS=Homo sapiens OX=9606 GN=DKFZp686M0919 PE=2 SV=1	60.6	3	2	2	2	4931069
A0A024QZ42	HCG1985580, isoform CRA_c OS=Homo sapiens OX=9606 GN=PDCD6 PE=1 SV=1	14.4	22	2	2	3	4.48061e+06
O60287	Nucleolar pre-ribosomal-associated protein 1 OS=Homo sapiens OX=9606 GN=URB1 PE=1 SV=4	254.2	2	2	2	2	1.04968e+06
E7EUT5	Glyceraldehyde-3-phosphate dehydrogenase OS=Homo sapiens OX=9606 GN=GAPDH PE=1 SV=1	27.9	5	1	1	1	1.68606e+06
H0YBT1	BAG family molecular chaperone regulator 4 (Fragment) OS=Homo sapiens OX=9606 GN=BAG4 PE=1 SV=1	16.5	25	2	2	2	4.20389e+06
H0YJH7	Lamina-associated polypeptide 2, isoforms beta/gamma (Fragment) OS=Homo sapiens OX=9606 GN=TMPO PE=1 SV=1	26.9	12	1	2	2	1.3872e+06
Q9UK12	Zinc finger protein 222 OS=Homo sapiens OX=9606 GN=ZNF222 PE=2 SV=2	52.5	8	0	4	4	2.45275e+06
O75533	Splicing factor 3B subunit 1 OS=Homo sapiens OX=9606 GN=SF3B1 PE=1 SV=3	145.7	1	2	2	2	3.24295e+06
Q9H967	WD repeat-containing protein 76 OS=Homo sapiens OX=9606 GN=WDR76 PE=1 SV=2	69.7	3	2	2	2	814594
B4DT66	Protein SDA1 OS=Homo sapiens OX=9606 PE=2 SV=1	75.5	4	2	2	2	1.12923e+06
B2RWN5	HEAT repeat-containing protein 1 OS=Homo sapiens OX=9606 GN=HEATR1 PE=2 SV=1	242.1	1	2	2	2	826511
A0A7I2V3I2	Eukaryotic translation initiation factor 3 subunit E OS=Homo sapiens OX=9606 GN=EIF3E PE=1 SV=1	46.7	5	2	2	2	2.1952e+06
A0A1U9X9A5	PRRC2A OS=Homo sapiens OX=9606 PE=4 SV=1	228.4	1	2	2	2	5000740
Q9H4B6	Protein salvador homolog 1 OS=Homo sapiens OX=9606 GN=SAV1 PE=1 SV=2	44.6	8	3	3	3	2.84676e+06
B2RDD7	Protein arginine N-methyltransferase 5 OS=Homo sapiens OX=9606 PE=2 SV=1	72.7	5	3	3	3	5.20859e+06
A0A024R7X7	Double-stranded RNA-binding protein Staufen homolog 2 OS=Homo sapiens OX=9606 GN=STAU2 PE=4 SV=1	62.6	5	2	2	2	3.41973e+06
Q8TCX0	Delta 2-isopentenyl pyrophosphate transferase-like protein (Fragment) OS=Homo sapiens OX=9606 PE=2 SV=1	5.5	58	2	2	3	2.43463e+06
Q8N8A2	Serine/threonine-protein phosphatase 6 regulatory ankyrin repeat subunit B OS=Homo sapiens OX=9606 GN=ANKRD44 PE=1 SV=3	107.5	3	1	3	3	243282
A0A5C2GA80	IGH c175_heavy__IGHV3-11_IGHD4-23_IGHJ6 (Fragment) OS=Homo sapiens OX=9606 PE=2 SV=1	13	15	1	1	2	12176673
Q9H1A4	Anaphase-promoting complex subunit 1 OS=Homo sapiens OX=9606 GN=ANAPC1 PE=1 SV=1	216.4	2	3	3	3	2.18796e+06
L0EQ92	Tumor suppressor p53 (Fragment) OS=Homo sapiens OX=9606 GN=TP53 PE=3 SV=1	11.9	21	1	2	2	3.84323e+06
A8K559	cDNA FLJ76187 OS=Homo sapiens OX=9606 PE=2 SV=1	51.1	7	2	2	2	937153
B4DJ89	Polymerase (RNA) II (DNA directed) polypeptide E, 25kDa, isoform CRA_c OS=Homo sapiens OX=9606 GN=POLR2E PE=2 SV=1	13.5	20	2	2	2	3050416
Q9NVP1	ATP-dependent RNA helicase DDX18 OS=Homo sapiens OX=9606 GN=DDX18 PE=1 SV=2	75.4	3	2	2	2	10110366
H9KVA9	Lys-63-specific deubiquitinase OS=Homo sapiens OX=9606 GN=BRCC3 PE=1 SV=2	36.2	5	1	1	1	1.34575e+06
B2R7B5	cDNA, FLJ93365, highly similar to Homo sapiens KH domain containing, RNA binding, signal transduction associated 1 (KHDRBS1), mRNA OS=Homo sapiens OX=9606 PE=2 SV=1	48.2	6	2	2	2	2.38628e+06
Q6FIG4	RAB1B protein OS=Homo sapiens OX=9606 GN=RAB1B PE=2 SV=1	22.2	13	2	2	2	1.24807e+06
Q8WUF5	RelA-associated inhibitor OS=Homo sapiens OX=9606 GN=PPP1R13L PE=1 SV=4	89	4	3	3	3	860429
P62491	Ras-related protein Rab-11A OS=Homo sapiens OX=9606 GN=RAB11A PE=1 SV=3	24.4	9	2	2	2	1.76012e+06
Q99460	26S proteasome non-ATPase regulatory subunit 1 OS=Homo sapiens OX=9606 GN=PSMD1 PE=1 SV=2	105.8	2	2	2	2	2.09628e+06
Q13315	Serine-protein kinase ATM OS=Homo sapiens OX=9606 GN=ATM PE=1 SV=4	350.5	1	2	2	2	1.41849e+06
Q14683	Structural maintenance of chromosomes protein 1A OS=Homo sapiens OX=9606 GN=SMC1A PE=1 SV=2	143.1	2	3	3	3	1.04784e+06
Q6P1J9	Parafibromin OS=Homo sapiens OX=9606 GN=CDC73 PE=1 SV=1	60.5	3	2	2	2	3.15718e+06
Q9UBI9	Headcase protein homolog OS=Homo sapiens OX=9606 GN=HECA PE=1 SV=1	58.8	5	2	2	2	2.30144e+06
Q96J01	THO complex subunit 3 OS=Homo sapiens OX=9606 GN=THOC3 PE=1 SV=1	38.7	5	2	2	2	2.61915e+06
A0A0K0K1I8	Synaptosomal-associated 47 kDa protein (Fragment) OS=Homo sapiens OX=9606 GN=HEL-S-290 PE=2 SV=1	50.9	6	2	2	2	1.87048e+06
J3QSH4	Vascular endothelial zinc finger 1 OS=Homo sapiens OX=9606 GN=VEZF1 PE=1 SV=1	55.8	5	1	2	2	735332
Q1KMD3	Heterogeneous nuclear ribonucleoprotein U-like protein 2 OS=Homo sapiens OX=9606 GN=HNRNPUL2 PE=1 SV=1	85.1	3	2	2	2	986995
Q9P031	Thyroid transcription factor 1-associated protein 26 OS=Homo sapiens OX=9606 GN=CCDC59 PE=1 SV=2	28.7	7	2	2	2	1.33687e+06
P78318	Immunoglobulin-binding protein 1 OS=Homo sapiens OX=9606 GN=IGBP1 PE=1 SV=1	39.2	4	1	1	1	2.26963e+06
A0A1W6IYI3	N90-VRC38.01 heavy chain variable region (Fragment) OS=Homo sapiens OX=9606 PE=2 SV=1	13.5	15	2	2	8	68032971
A0A7I2YQK5	Inosine-5'-monophosphate dehydrogenase OS=Homo sapiens OX=9606 GN=IMPDH2 PE=1 SV=1	55.5	6	2	2	2	1.36817e+06
Q8NHQ1	Centrosomal protein of 70 kDa OS=Homo sapiens OX=9606 GN=CEP70 PE=1 SV=2	69.7	5	3	3	3	91014967
H0YAI9	Ribosome biogenesis protein NSA2 homolog (Fragment) OS=Homo sapiens OX=9606 GN=NSA2 PE=1 SV=1	11.5	19	2	2	2	5.36237e+06
O94776	Metastasis-associated protein MTA2 OS=Homo sapiens OX=9606 GN=MTA2 PE=1 SV=1	75	3	2	2	2	714599
B4E0R0	cDNA FLJ54220, highly similar to Long-chain-fatty-acid--CoA ligase 1 OS=Homo sapiens OX=9606 PE=2 SV=1	74.2	2	2	2	2	1.63916e+06
Q13601	KRR1 small subunit processome component homolog OS=Homo sapiens OX=9606 GN=KRR1 PE=1 SV=4	43.6	3	1	1	1	2454745
C9JXA5	Guanine nucleotide-binding protein G(I)/G(S)/G(T) subunit beta-2 (Fragment) OS=Homo sapiens OX=9606 GN=GNB2 PE=1 SV=1	27.5	7	2	2	2	7.40539e+06
P61326	Protein mago nashi homolog OS=Homo sapiens OX=9606 GN=MAGOH PE=1 SV=1	17.2	16	2	2	2	2.75248e+06
F1T0L5	ATP-dependent RNA helicase DDX51 OS=Homo sapiens OX=9606 GN=DDX51 PE=2 SV=1	72.4	3	2	2	2	1.91267e+06
G3V5Q5	Thiamine-triphosphatase OS=Homo sapiens OX=9606 GN=THTPA PE=1 SV=1	16	23	3	3	3	2.06801e+06
Q7Z6J8	E3 ubiquitin-protein ligase E3D OS=Homo sapiens OX=9606 GN=UBE3D PE=1 SV=2	43.6	4	2	2	2	2.14522e+06
H6QX63	Hepatocellular carcinoma related protein 2 OS=Homo sapiens OX=9606 PE=2 SV=1	34.8	6	2	2	2	2.10008e+06
Q96F45	Zinc finger protein 503 OS=Homo sapiens OX=9606 GN=ZNF503 PE=1 SV=1	62.5	2	1	1	1	2.02129e+06
O95758	Polypyrimidine tract-binding protein 3 OS=Homo sapiens OX=9606 GN=PTBP3 PE=1 SV=2	59.7	3	1	2	2	808671
E7ESJ6	Histone deacetylase (Fragment) OS=Homo sapiens OX=9606 GN=HDAC3 PE=1 SV=8	24.7	8	1	2	2	1.49307e+06
Q9NTW7	Zinc finger protein 64 OS=Homo sapiens OX=9606 GN=ZFP64 PE=1 SV=3	72.2	4	2	2	2	991825
Q3B7A7	Trifunctional purine biosynthetic protein adenosine-3 OS=Homo sapiens OX=9606 GN=GART PE=2 SV=1	107.7	2	2	2	2	1.55735e+06
Q96I24	Far upstream element-binding protein 3 OS=Homo sapiens OX=9606 GN=FUBP3 PE=1 SV=2	61.6	3	1	2	2	2.76125e+06
Q00587	Cdc42 effector protein 1 OS=Homo sapiens OX=9606 GN=CDC42EP1 PE=1 SV=1	40.3	5	1	1	1	2419134
A0A087WUL9	26S proteasome non-ATPase regulatory subunit 13 OS=Homo sapiens OX=9606 GN=PSMD13 PE=1 SV=1	42.7	4	1	1	1	329750
Q92628	Uncharacterized protein KIAA0232 OS=Homo sapiens OX=9606 GN=KIAA0232 PE=1 SV=5	154.7	3	2	2	2	1.00475e+06
P62861	40S ribosomal protein S30 OS=Homo sapiens OX=9606 GN=FAU PE=1 SV=1	6.6	17	1	1	1	31483064
E9PPQ4	Ferritin (Fragment) OS=Homo sapiens OX=9606 GN=FTH1 PE=1 SV=1	6.7	31	2	2	2	5315085
Q96RG2	PAS domain-containing serine/threonine-protein kinase OS=Homo sapiens OX=9606 GN=PASK PE=1 SV=3	142.8	1	2	2	2	2.09421e+06
E9PRG8	Uncharacterized protein C11orf98 OS=Homo sapiens OX=9606 GN=C11orf98 PE=4 SV=2	14.2	11	1	1	1	2.61407e+06
Q59FC9	Enigma homolog (Fragment) OS=Homo sapiens OX=9606 PE=2 SV=1	48.9	5	2	2	2	2.00163e+06
Q9H000	Probable E3 ubiquitin-protein ligase makorin-2 OS=Homo sapiens OX=9606 GN=MKRN2 PE=1 SV=2	46.9	4	2	2	3	6.53465e+06
A0A7I2YQF8	Eukaryotic translation initiation factor 3 subunit I OS=Homo sapiens OX=9606 GN=EIF3I PE=1 SV=1	40.5	6	2	2	2	2.55015e+06
Q9UKV8	Protein argonaute-2 OS=Homo sapiens OX=9606 GN=AGO2 PE=1 SV=3	97.1	3	2	2	2	1.73875e+06
D6W5Y5	Cold-inducible RNA-binding protein OS=Homo sapiens OX=9606 GN=CIRBP PE=1 SV=1	31.9	4	1	1	1	3169259
E9PD50	Protein SMG7 OS=Homo sapiens OX=9606 GN=SMG7 PE=1 SV=1	130.8	1	2	2	2	2.47e+06
B4E3M6	cDNA FLJ55446, highly similar to Superkiller viralicidic activity 2-like 2 OS=Homo sapiens OX=9606 PE=2 SV=1	106.7	3	2	2	2	1.09647e+06
A8CG34	Nuclear envelope pore membrane protein POM 121C OS=Homo sapiens OX=9606 GN=POM121C PE=1 SV=3	125	3	2	2	2	2.58892e+06
B3KMH8	Autophagy protein 5 OS=Homo sapiens OX=9606 PE=2 SV=1	32.4	8	2	2	2	1.9353e+06
B4DJD2	cDNA FLJ60592 OS=Homo sapiens OX=9606 PE=2 SV=1	39.5	7	2	2	2	6.41057e+06
P0DPB6	DNA-directed RNA polymerases I and III subunit RPAC2 OS=Homo sapiens OX=9606 GN=POLR1D PE=1 SV=1	15.2	14	1	1	1	1.90865e+06
O75683	Surfeit locus protein 6 OS=Homo sapiens OX=9606 GN=SURF6 PE=1 SV=3	41.4	4	2	2	2	1.46156e+06
Q15149	Plectin OS=Homo sapiens OX=9606 GN=PLEC PE=1 SV=3	531.5	0	1	3	3	76995031
A0A5F9ZHM4	L-lactate dehydrogenase OS=Homo sapiens OX=9606 GN=LDHB PE=1 SV=1	37.4	7	1	2	2	1713604
B4DMW1	cDNA FLJ58268, highly similar to Homo sapiens nischarin (NISCH), mRNA OS=Homo sapiens OX=9606 PE=2 SV=1	48.9	4	1	1	1	875351
A0A087WY61	Nuclear mitotic apparatus protein 1 OS=Homo sapiens OX=9606 GN=NUMA1 PE=1 SV=1	236	1	1	1	1	970838
B3KP88	Galectin-3-binding protein OS=Homo sapiens OX=9606 PE=2 SV=1	54.1	6	2	2	2	3.32077e+06
F8VW96	Cysteine and glycine-rich protein 2 OS=Homo sapiens OX=9606 GN=CSRP2 PE=1 SV=1	26.7	12	2	2	2	758458
A0A087WVQ6	Clathrin heavy chain OS=Homo sapiens OX=9606 GN=CLTC PE=1 SV=1	191.9	2	3	3	3	2.5533e+06
O95373	Importin-7 OS=Homo sapiens OX=9606 GN=IPO7 PE=1 SV=1	119.4	1	1	1	1	1.30249e+06
H0YH64	Importin-8 (Fragment) OS=Homo sapiens OX=9606 GN=IPO8 PE=1 SV=1	18.9	8	1	1	1	981994
Q9UBW7	Zinc finger MYM-type protein 2 OS=Homo sapiens OX=9606 GN=ZMYM2 PE=1 SV=1	154.8	1	1	1	1	875510
B0QZ35	NAD-dependent protein deacetylase sirtuin-1 OS=Homo sapiens OX=9606 GN=SIRT1 PE=1 SV=1	49.2	6	2	2	2	1.05132e+06
K7EPT8	Glial fibrillary acidic protein (Fragment) OS=Homo sapiens OX=9606 GN=GFAP PE=1 SV=2	8.4	15	1	1	1	9797640
Q9UJM0	Uncharacterized protein (Fragment) OS=Homo sapiens OX=9606 PE=2 SV=1	12.9	9	1	1	2	3436190
B7Z284	DNA-directed RNA polymerase OS=Homo sapiens OX=9606 PE=2 SV=1	136.9	2	2	2	2	554546
Q5TC82	Roquin-1 OS=Homo sapiens OX=9606 GN=RC3H1 PE=1 SV=1	125.7	1	1	1	1	609089
P43686	26S proteasome regulatory subunit 6B OS=Homo sapiens OX=9606 GN=PSMC4 PE=1 SV=2	47.3	3	1	1	2	2.47326e+06
Q5TEC6	Histone HIST2H3PS2 OS=Homo sapiens OX=9606 GN=H3-2 PE=1 SV=1	15.4	20	1	3	3	4.5183e+06
Q9BW61	DET1- and DDB1-associated protein 1 OS=Homo sapiens OX=9606 GN=DDA1 PE=1 SV=1	11.8	12	1	1	1	1.93568e+06
Q9NXG9	cDNA FLJ20259 fis, clone COLF7443 OS=Homo sapiens OX=9606 PE=2 SV=1	47.5	2	1	1	1	1.20269e+06
A0A3B3ITS5	DNA polymerase alpha subunit B OS=Homo sapiens OX=9606 PE=3 SV=1	64.5	4	1	1	1	630060
B2RDN9	ATP-dependent DNA helicase 2 subunit 1 OS=Homo sapiens OX=9606 PE=2 SV=1	69.7	3	2	2	2	778865
Q6FI97	BAF53A protein OS=Homo sapiens OX=9606 GN=BAF53A PE=2 SV=1	47.4	4	1	1	1	1.0361e+06
Q13595	Transformer-2 protein homolog alpha OS=Homo sapiens OX=9606 GN=TRA2A PE=1 SV=1	32.7	6	2	2	2	8.08346e+06
Q96L91	E1A-binding protein p400 OS=Homo sapiens OX=9606 GN=EP400 PE=1 SV=4	343.3	0	1	1	1	952039
Q8N516	Elongator complex protein 1 OS=Homo sapiens OX=9606 GN=IKBKAP PE=2 SV=1	150.1	1	2	2	2	1.37738e+06
Q8IWZ6	Bardet-Biedl syndrome 7 protein OS=Homo sapiens OX=9606 GN=BBS7 PE=1 SV=2	80.3	3	2	2	2	1835809
Q9C0J8	pre-mRNA 3' end processing protein WDR33 OS=Homo sapiens OX=9606 GN=WDR33 PE=1 SV=2	145.8	2	2	2	2	533621
A0A3B3ITZ5	DBF4-type zinc finger-containing protein 2 (Fragment) OS=Homo sapiens OX=9606 GN=ZDBF2 PE=1 SV=1	160.3	1	1	1	1	1.04177e+06
Q6P1M9	Armadillo repeat-containing X-linked protein 5 OS=Homo sapiens OX=9606 GN=ARMCX5 PE=1 SV=1	62.3	2	1	1	1	1.6742e+06
A6NLN1	Polypyrimidine tract-binding protein 1 OS=Homo sapiens OX=9606 GN=PTBP1 PE=1 SV=4	56.5	3	1	2	2	3.39618e+06
E7ET01	Cytoplasmic dynein 1 intermediate chain 2 (Fragment) OS=Homo sapiens OX=9606 GN=DYNC1I2 PE=1 SV=1	19.3	16	2	2	2	2.27056e+06
Q5C9Z4	Nucleolar MIF4G domain-containing protein 1 OS=Homo sapiens OX=9606 GN=NOM1 PE=1 SV=1	96.2	2	1	1	1	711616
A0A087X260	TAR DNA-binding protein 43 OS=Homo sapiens OX=9606 GN=TARDBP PE=1 SV=1	34.2	7	2	2	2	6.70501e+06
Q7Z6E9	E3 ubiquitin-protein ligase RBBP6 OS=Homo sapiens OX=9606 GN=RBBP6 PE=1 SV=1	201.4	1	2	2	2	571426
A0A090N8G7	Similar to RP9 protein OS=Homo sapiens OX=9606 GN=LOC402478 PE=4 SV=1	36.4	7	2	2	2	835680
D6RGE5	Casein kinase I isoform alpha OS=Homo sapiens OX=9606 GN=CSNK1A1 PE=1 SV=2	9.8	10	1	1	1	7.42447e+06
A0A2R8Y7B1	Girdin OS=Homo sapiens OX=9606 GN=CCDC88A PE=1 SV=1	185.4	1	2	2	2	826611
Q9UBF2	Coatomer subunit gamma-2 OS=Homo sapiens OX=9606 GN=COPG2 PE=1 SV=1	97.6	3	2	2	2	1.69893e+06
Q15050	Ribosome biogenesis regulatory protein homolog OS=Homo sapiens OX=9606 GN=RRS1 PE=1 SV=2	41.2	4	2	2	2	3.32017e+06
Q00577	Transcriptional activator protein Pur-alpha OS=Homo sapiens OX=9606 GN=PURA PE=1 SV=2	34.9	3	1	1	1	1.52517e+06
A8K6H6	Tyrosine-protein phosphatase non-receptor type OS=Homo sapiens OX=9606 PE=2 SV=1	135.2	1	1	1	1	915445
I3L2L5	Mapk-regulated corepressor-interacting protein 1 OS=Homo sapiens OX=9606 GN=MCRIP1 PE=1 SV=1	10.5	12	1	1	1	1.3975e+06
E5RJR5	S-phase kinase-associated protein 1 OS=Homo sapiens OX=9606 GN=SKP1 PE=1 SV=1	18.7	10	2	2	2	7.75294e+06
B7ZAR7	cDNA, FLJ79281, highly similar to Homo sapiens membrane-associated ring finger (C3HC4) 7 (MARCH7), mRNA OS=Homo sapiens OX=9606 PE=2 SV=1	73.7	5	2	2	2	1.42968e+06
O75534	Cold shock domain-containing protein E1 OS=Homo sapiens OX=9606 GN=CSDE1 PE=1 SV=2	88.8	2	2	2	2	1.07959e+06
Q6QNY5	UDP-N-acetylglucosamine-2-epimerase / N-acetylmannosamine kinase OS=Homo sapiens OX=9606 GN=GNE PE=2 SV=1	79.3	2	1	1	1	619182
C9J384	Protein CMSS1 (Fragment) OS=Homo sapiens OX=9606 GN=CMSS1 PE=1 SV=1	26.2	9	2	2	2	3.67368e+06
H0Y938	Coatomer subunit beta' OS=Homo sapiens OX=9606 GN=COPB2 PE=1 SV=2	101.5	1	1	1	1	5.37598e+06
Q9UBK9	Protein UXT OS=Homo sapiens OX=9606 GN=UXT PE=1 SV=1	18.2	7	1	1	1	902761
A0A6Q8PGU6	Vesicle-fusing ATPase OS=Homo sapiens OX=9606 GN=SPATA5 PE=1 SV=1	100.3	1	1	1	1	1023412
Q9BT86	Uncharacterized protein (Fragment) OS=Homo sapiens OX=9606 PE=2 SV=1	43.1	3	1	1	1	5.17691e+06
Q9UHK0	Nuclear fragile X mental retardation-interacting protein 1 OS=Homo sapiens OX=9606 GN=NUFIP1 PE=1 SV=2	56.3	4	2	2	2	2.47668e+06
Q8IZ69	tRNA (uracil-5-)-methyltransferase homolog A OS=Homo sapiens OX=9606 GN=TRMT2A PE=1 SV=2	68.7	2	1	1	1	1.98873e+06
Q9BY77	Polymerase delta-interacting protein 3 OS=Homo sapiens OX=9606 GN=POLDIP3 PE=1 SV=2	46.1	3	1	1	1	1.31696e+06
P08865	40S ribosomal protein SA OS=Homo sapiens OX=9606 GN=RPSA PE=1 SV=4	32.8	6	2	2	2	899279
B7Z6R6	Intraflagellar transport protein 56 OS=Homo sapiens OX=9606 GN=TTC26 PE=1 SV=1	51.5	2	1	1	1	849838
A0A0U1RRI3	Unconventional myosin-Ib (Fragment) OS=Homo sapiens OX=9606 GN=MYO1B PE=1 SV=1	22.4	7	1	1	1	874485
Q9BPZ7	Target of rapamycin complex 2 subunit MAPKAP1 OS=Homo sapiens OX=9606 GN=MAPKAP1 PE=1 SV=2	59.1	3	1	1	1	1.19556e+06
C9JZL3	UDP-N-acetylglucosamine--peptide N-acetylglucosaminyltransferase 110 kDa subunit (Fragment) OS=Homo sapiens OX=9606 GN=OGT PE=1 SV=1	17.6	7	1	1	1	1.5635e+06
B4DQP4	cDNA FLJ51279, highly similar to Homo sapiens zinc finger protein 526 (ZNF526), mRNA OS=Homo sapiens OX=9606 PE=2 SV=1	57.8	2	1	1	1	1464928
Q15182	Small nuclear ribonucleoprotein-associated protein OS=Homo sapiens OX=9606 GN=SNRPB PE=2 SV=1	29.7	5	2	2	2	9.06298e+06
A0A384MDQ7	Epididymis secretory sperm binding protein OS=Homo sapiens OX=9606 PE=2 SV=1	46.7	6	2	2	2	3.28372e+06
Q14690	Protein RRP5 homolog OS=Homo sapiens OX=9606 GN=PDCD11 PE=1 SV=3	208.6	1	1	1	1	839800
Q5W0B1	ORC ubiquitin ligase 1 OS=Homo sapiens OX=9606 GN=OBI1 PE=1 SV=1	81.1	2	1	1	1	983991
B7Z9T7	Creatine kinase OS=Homo sapiens OX=9606 PE=2 SV=1	16.7	7	1	1	1	3.06779e+06
Q71US4	eIF-2B-delta-like protein OS=Homo sapiens OX=9606 PE=2 SV=1	57.5	3	1	1	1	1.10452e+06
A6NFN3	RNA binding protein fox-1 homolog 3 OS=Homo sapiens OX=9606 GN=RBFOX3 PE=2 SV=4	33.9	5	2	2	2	7.37079e+06
A0A7I2V3R0	Histone H2A (Fragment) OS=Homo sapiens OX=9606 GN=MACROH2A2 PE=1 SV=1	7.7	17	1	1	1	1.37002e+06
Q14315	Filamin-C OS=Homo sapiens OX=9606 GN=FLNC PE=1 SV=3	290.8	0	1	1	1	954325
Q59GS0	F-box only protein 3 isoform 1 variant (Fragment) OS=Homo sapiens OX=9606 PE=2 SV=1	51.6	2	1	1	1	1.63128e+06
Q96GA3	Protein LTV1 homolog OS=Homo sapiens OX=9606 GN=LTV1 PE=1 SV=1	54.8	2	1	1	1	2.18058e+06
Q5T0W9	Protein FAM83B OS=Homo sapiens OX=9606 GN=FAM83B PE=1 SV=1	114.7	2	1	1	1	647492
P26196	Probable ATP-dependent RNA helicase DDX6 OS=Homo sapiens OX=9606 GN=DDX6 PE=1 SV=2	54.4	2	1	1	1	1.57692e+06
P12236	ADP/ATP translocase 3 OS=Homo sapiens OX=9606 GN=SLC25A6 PE=1 SV=4	32.8	3	1	1	1	1.25157e+06
Q6P453	Ubiquitin carboxyl-terminal hydrolase (Fragment) OS=Homo sapiens OX=9606 GN=USP11 PE=2 SV=1	105.3	1	1	1	1	897616
O95201	Zinc finger protein 205 OS=Homo sapiens OX=9606 GN=ZNF205 PE=1 SV=2	60.6	2	1	1	1	636156
Q9UJV9	Probable ATP-dependent RNA helicase DDX41 OS=Homo sapiens OX=9606 GN=DDX41 PE=1 SV=2	69.8	3	2	2	2	817839
Q9NTJ3	Structural maintenance of chromosomes protein 4 OS=Homo sapiens OX=9606 GN=SMC4 PE=1 SV=2	147.1	1	1	1	1	586370
P57740	Nuclear pore complex protein Nup107 OS=Homo sapiens OX=9606 GN=NUP107 PE=1 SV=1	106.3	2	2	2	2	912074
Q9BXW9	Fanconi anemia group D2 protein OS=Homo sapiens OX=9606 GN=FANCD2 PE=1 SV=2	164	1	1	1	1	612963
A0A494C160	Cytochrome c oxidase subunit 6B1 (Fragment) OS=Homo sapiens OX=9606 GN=COX6B1 PE=1 SV=1	6.3	20	1	1	1	452749
A8K7Q1	Nucleobindin-1 OS=Homo sapiens OX=9606 PE=2 SV=1	53.9	3	1	1	1	726097
Q9Y5L4	Mitochondrial import inner membrane translocase subunit Tim13 OS=Homo sapiens OX=9606 GN=TIMM13 PE=1 SV=1	10.5	12	1	1	1	1443504
P62306	Small nuclear ribonucleoprotein F OS=Homo sapiens OX=9606 GN=SNRPF PE=1 SV=1	9.7	9	1	1	1	4.96066e+06
B0AZV0	cDNA, FLJ79540, highly similar to Serine-threonine kinase receptor-associatedprotein OS=Homo sapiens OX=9606 PE=2 SV=1	28.5	4	1	1	1	1.69896e+06
J3KPD3	RNA binding motif protein 7, isoform CRA_c OS=Homo sapiens OX=9606 GN=RBM7 PE=1 SV=1	30.6	9	2	2	2	751271
Q8NDV7	Trinucleotide repeat-containing gene 6A protein OS=Homo sapiens OX=9606 GN=TNRC6A PE=1 SV=2	210.2	1	2	2	2	2.19388e+06
Q5U8W9	Protein arginine methyltransferase 1 isoform 4 OS=Homo sapiens OX=9606 GN=HRMT1L2 PE=2 SV=1	37.5	5	1	1	1	777887
Q9UKT7	F-box/LRR-repeat protein 3 OS=Homo sapiens OX=9606 GN=FBXL3 PE=1 SV=1	48.7	3	1	1	1	1638590
Q9NZ71	Regulator of telomere elongation helicase 1 OS=Homo sapiens OX=9606 GN=RTEL1 PE=1 SV=2	133.6	1	1	1	1	858764
P61964	WD repeat-containing protein 5 OS=Homo sapiens OX=9606 GN=WDR5 PE=1 SV=1	36.6	4	1	1	1	1169484
B4DFR2	cDNA FLJ59194, moderately similar to Dynein light chain 2A, cytoplasmic OS=Homo sapiens OX=9606 PE=2 SV=1	13.4	13	1	1	1	841171
A0A384MDT0	Epididymis secretory sperm binding protein OS=Homo sapiens OX=9606 PE=2 SV=1	133.6	1	1	1	1	1195470
Q2TAY7	WD40 repeat-containing protein SMU1 OS=Homo sapiens OX=9606 GN=SMU1 PE=1 SV=2	57.5	2	1	1	1	748271
B4DPB7	Elongator complex protein 3 OS=Homo sapiens OX=9606 PE=2 SV=1	52.1	2	1	1	1	1.93686e+06
A8K9F5	cDNA FLJ77771, highly similar to Homo sapiens replication initiator 1, mRNA OS=Homo sapiens OX=9606 PE=2 SV=1	63.6	5	2	2	2	1.81971e+06
P48556	26S proteasome non-ATPase regulatory subunit 8 OS=Homo sapiens OX=9606 GN=PSMD8 PE=1 SV=2	39.6	3	1	1	1	1.59598e+06
Q53F79	PAP associated domain containing protein 5 variant (Fragment) OS=Homo sapiens OX=9606 PE=2 SV=1	51.8	4	1	1	1	884444
O43818	U3 small nucleolar RNA-interacting protein 2 OS=Homo sapiens OX=9606 GN=RRP9 PE=1 SV=1	51.8	4	1	1	1	911321
P61927	60S ribosomal protein L37 OS=Homo sapiens OX=9606 GN=RPL37 PE=1 SV=2	11.1	18	2	2	2	7521553
K7ELG9	Protein LSM12 homolog OS=Homo sapiens OX=9606 GN=LSM12 PE=1 SV=1	24.9	4	1	1	1	1.51597e+06
A0A5C2GEZ6	IG c1029_heavy_IGHV3-11_IGHD6-13_IGHJ6 (Fragment) OS=Homo sapiens OX=9606 PE=2 SV=1	13.6	9	2	2	3	6069336
B4DIS3	Dpy-30-like protein, isoform CRA_b OS=Homo sapiens OX=9606 GN=LOC84661 PE=2 SV=1	13.9	17	1	1	1	427661
P62891	60S ribosomal protein L39 OS=Homo sapiens OX=9606 GN=RPL39 PE=1 SV=2	6.4	20	1	1	1	3.93194e+06
E5RGG1	Dynactin subunit 4 (Fragment) OS=Homo sapiens OX=9606 GN=DCTN4 PE=1 SV=1	13.1	15	1	1	1	467140
O00443	Phosphatidylinositol 4-phosphate 3-kinase C2 domain-containing subunit alpha OS=Homo sapiens OX=9606 GN=PIK3C2A PE=1 SV=2	190.6	1	1	1	1	641185
E9PQ57	Rae1 protein homolog OS=Homo sapiens OX=9606 GN=RAE1 PE=1 SV=1	47.8	2	1	1	1	1.24903e+06
A0A384NL74	Epididymis secretory sperm binding protein OS=Homo sapiens OX=9606 PE=2 SV=1	48	2	1	1	1	1.80069e+06
F5H101	Nucleolar protein 8 OS=Homo sapiens OX=9606 GN=NOL8 PE=1 SV=1	121.5	1	1	1	1	290675
A8K350	cDNA FLJ75141, highly similar to Homo sapiens Sp8 transcription factor (SP8), mRNA OS=Homo sapiens OX=9606 PE=2 SV=1	47	2	1	1	1	1.01545e+06
B3KNA8	cDNA FLJ14140 fis, clone MAMMA1002858, highly similar to Butyrate response factor 1 OS=Homo sapiens OX=9606 PE=2 SV=1	36.3	4	1	1	1	3340335
P11172	Uridine 5'-monophosphate synthase OS=Homo sapiens OX=9606 GN=UMPS PE=1 SV=1	52.2	2	1	1	1	1.33632e+06
B4DZG7	ADP-ribosylation factor-like protein 1 OS=Homo sapiens OX=9606 GN=ARL1 PE=1 SV=1	15.4	7	1	1	1	1290971
Q96HP4	Oxidoreductase NAD-binding domain-containing protein 1 OS=Homo sapiens OX=9606 GN=OXNAD1 PE=1 SV=1	34.8	2	1	1	2	6914177
B4DZF2	cDNA FLJ59571, highly similar to Eukaryotic translation initiation factor 4gamma 2 OS=Homo sapiens OX=9606 PE=2 SV=1	110.2	1	1	1	1	968368
B7Z4K4	Putative tRNA (cytidine(32)/guanosine(34)-2'-O)-methyltransferase OS=Homo sapiens OX=9606 GN=FTSJ1 PE=1 SV=1	21.2	6	1	1	1	1.13652e+06
Q9UPR3	Protein SMG5 OS=Homo sapiens OX=9606 GN=SMG5 PE=1 SV=3	113.9	1	1	1	1	1.24033e+06
M1V485	Tyrosine-protein kinase receptor OS=Homo sapiens OX=9606 GN=SLC34A2-ROS1 PE=2 SV=1	141.2	1	1	1	1	1499241
H0Y4W2	Transformation/transcription domain-associated protein OS=Homo sapiens OX=9606 GN=TRRAP PE=1 SV=2	438.6	0	1	1	1	25649310
H7C2B1	Nucleolar protein 7 (Fragment) OS=Homo sapiens OX=9606 GN=NOL7 PE=1 SV=1	9.8	12	1	1	1	1.1688e+06
H0YCG1	Splicing factor 3B subunit 2 (Fragment) OS=Homo sapiens OX=9606 GN=SF3B2 PE=1 SV=1	42.4	3	1	1	1	726484
Q9NUD5	Zinc finger CCHC domain-containing protein 3 OS=Homo sapiens OX=9606 GN=ZCCHC3 PE=1 SV=2	43.5	3	1	1	1	1.06571e+06
E9PB90	Hexokinase OS=Homo sapiens OX=9606 GN=HK2 PE=1 SV=1	98.9	2	1	1	1	1.33567e+06
P62877	E3 ubiquitin-protein ligase RBX1 OS=Homo sapiens OX=9606 GN=RBX1 PE=1 SV=1	12.3	7	1	1	2	4.06282e+06
Q14692	Ribosome biogenesis protein BMS1 homolog OS=Homo sapiens OX=9606 GN=BMS1 PE=1 SV=1	145.7	1	1	1	1	616944
M9T4I7	MEX3C variant 2 OS=Homo sapiens OX=9606 PE=1 SV=1	52.1	3	1	1	1	1.57888e+06
A8K3Y5	cDNA FLJ78186 OS=Homo sapiens OX=9606 PE=2 SV=1	43.6	3	1	1	1	885474
A0A1W2PNX8	Protein unc-45 homolog A OS=Homo sapiens OX=9606 GN=UNC45A PE=1 SV=1	118.3	2	1	1	1	6895016
A0A2R8Y595	Transcriptional repressor CTCF OS=Homo sapiens OX=9606 GN=CTCF PE=1 SV=1	73	1	1	1	1	404176
A0A5C2GS19	IG c1280_heavy_IGHV3-21_IGHD1-26_IGHJ4 (Fragment) OS=Homo sapiens OX=9606 PE=2 SV=1	10.2	18	1	1	1	406577
A0A0A0MRJ3	Neuron navigator 1 OS=Homo sapiens OX=9606 GN=NAV1 PE=1 SV=1	197.3	0	1	1	1	583993
P35520	Cystathionine beta-synthase OS=Homo sapiens OX=9606 GN=CBS PE=1 SV=2	60.5	2	1	1	1	772276
Q96JM3	Chromosome alignment-maintaining phosphoprotein 1 OS=Homo sapiens OX=9606 GN=CHAMP1 PE=1 SV=2	89	1	1	1	1	726454
D6RDW0	Histone-lysine N-methyltransferase PRDM16 OS=Homo sapiens OX=9606 GN=PRDM16 PE=1 SV=1	129.7	1	1	1	1	655383
Q5QPQ2	Acyl-protein thioesterase 2 OS=Homo sapiens OX=9606 GN=LYPLA2 PE=1 SV=1	19.2	4	1	1	1	1.80125e+06
P41091	Eukaryotic translation initiation factor 2 subunit 3 OS=Homo sapiens OX=9606 GN=EIF2S3 PE=1 SV=3	51.1	3	1	1	1	1.33738e+06
B4DHZ2	cDNA FLJ57985, moderately similar to mRNA turnover protein 4 homolog OS=Homo sapiens OX=9606 PE=2 SV=1	16.5	6	1	1	1	1.53223e+06
A0A7I2V4Y9	Dynactin subunit 2 OS=Homo sapiens OX=9606 GN=DCTN2 PE=1 SV=1	41.6	3	1	1	1	1161908
A0A5C2GA89	IGH c185_heavy__IGHV3-7_IGHD3-16_IGHJ4 (Fragment) OS=Homo sapiens OX=9606 PE=2 SV=1	13.4	16	1	1	3	397667
O00487	26S proteasome non-ATPase regulatory subunit 14 OS=Homo sapiens OX=9606 GN=PSMD14 PE=1 SV=1	34.6	2	1	1	1	1415464
A0PJ70	Non-specific serine/threonine protein kinase (Fragment) OS=Homo sapiens OX=9606 GN=GSG2 PE=2 SV=1	85.4	1	1	1	1	1.61253e+06
B4DF47	Protein misato homolog 1 OS=Homo sapiens OX=9606 PE=2 SV=1	34.7	2	1	1	1	721862
Q9Y2I6	Ninein-like protein OS=Homo sapiens OX=9606 GN=NINL PE=1 SV=2	156.2	1	1	1	1	805272
A0A7I2RAZ6	C-myc promoter-binding protein OS=Homo sapiens OX=9606 GN=DENND4A PE=1 SV=1	213.6	0	1	1	1	651458
Q5H909	Melanoma-associated antigen D2 OS=Homo sapiens OX=9606 GN=MAGED2 PE=1 SV=2	63.1	1	1	1	1	1279483
H7BZL0	MKI67 FHA domain-interacting nucleolar phosphoprotein (Fragment) OS=Homo sapiens OX=9606 GN=NIFK PE=1 SV=1	11.7	18	1	1	1	955156
Q53H37	Calmodulin-like skin protein variant (Fragment) OS=Homo sapiens OX=9606 PE=2 SV=1	15.9	5	1	1	1	1.07923e+06
P19878	Neutrophil cytosol factor 2 OS=Homo sapiens OX=9606 GN=NCF2 PE=1 SV=2	59.7	1	1	1	1	1.06703e+06
S6BAP0	IgG H chain OS=Homo sapiens OX=9606 PE=2 SV=1	24	10	1	1	1	3.35368e+06
A0A7I2V3Z3	Importin subunit alpha-1 OS=Homo sapiens OX=9606 GN=KPNA2 PE=1 SV=1	43.5	2	1	1	1	2.68893e+06
Q8TB52	F-box only protein 30 OS=Homo sapiens OX=9606 GN=FBXO30 PE=1 SV=3	82.3	1	1	1	1	2965254
K7EK77	ATP synthase subunit alpha, mitochondrial (Fragment) OS=Homo sapiens OX=9606 GN=ATP5F1A PE=1 SV=1	22.2	5	1	1	1	1.35427e+06
Q53G15	DEAD (Asp-Glu-Ala-Asp) box polypeptide 27 variant (Fragment) OS=Homo sapiens OX=9606 PE=2 SV=1	47.1	3	1	1	1	485224
Q32Q75	Eukaryotic translation initiation factor 4E OS=Homo sapiens OX=9606 GN=EIF4E PE=2 SV=1	25.1	3	1	1	1	1.21191e+06
Q9GZR2	RNA exonuclease 4 OS=Homo sapiens OX=9606 GN=REXO4 PE=1 SV=2	46.6	3	1	1	1	2.17399e+06
A0A2U3TZM0	DNA helicase OS=Homo sapiens OX=9606 GN=CHD4 PE=1 SV=1	216.7	0	1	1	1	1.02476e+06
Q8TAQ2	SWI/SNF complex subunit SMARCC2 OS=Homo sapiens OX=9606 GN=SMARCC2 PE=1 SV=1	132.8	1	1	1	1	643183
A0A5C2GF54	IG c990_heavy_IGHV3-20_IGHD5-18_IGHJ3 (Fragment) OS=Homo sapiens OX=9606 PE=2 SV=1	13.4	7	1	1	2	466987
Q86WX3	Active regulator of SIRT1 OS=Homo sapiens OX=9606 GN=RPS19BP1 PE=1 SV=1	15.4	5	1	1	1	1.21299e+06
B2RAJ6	Non-specific serine/threonine protein kinase OS=Homo sapiens OX=9606 PE=2 SV=1	153.1	1	1	1	1	602938
Q15773	Myeloid leukemia factor 2 OS=Homo sapiens OX=9606 GN=MLF2 PE=1 SV=1	28.1	3	1	1	1	1540861
H0YJB9	RNA transcription, translation and transport factor protein (Fragment) OS=Homo sapiens OX=9606 GN=RTRAF PE=1 SV=1	14.7	7	1	1	1	1.69594e+06
K7EM90	2-phospho-D-glycerate hydro-lyase (Fragment) OS=Homo sapiens OX=9606 GN=ENO1 PE=1 SV=1	21	5	1	1	1	1.59652e+06
Q53HM6	Splicing factor 3a, subunit 3 variant (Fragment) OS=Homo sapiens OX=9606 PE=2 SV=1	58.8	2	1	1	1	1.90609e+06
D6R968	NEDD4-binding protein 2-like 2 (Fragment) OS=Homo sapiens OX=9606 GN=N4BP2L2 PE=1 SV=1	82.3	2	1	1	1	621368
E9PIM0	CREB/ATF bZIP transcription factor OS=Homo sapiens OX=9606 GN=CREBZF PE=1 SV=1	37.7	2	1	1	1	2.79764e+06
A0A7T0PYQ4	Immunglobulin heavy chain variable region (Fragment) OS=Homo sapiens OX=9606 PE=2 SV=1	12.9	7	1	1	2	35588236
P04632	Calpain small subunit 1 OS=Homo sapiens OX=9606 GN=CAPNS1 PE=1 SV=1	28.3	3	1	1	1	804174
H7C3M7	FERM, ARHGEF and pleckstrin domain-containing protein 2 (Fragment) OS=Homo sapiens OX=9606 GN=FARP2 PE=1 SV=2	51.6	3	1	1	1	905894
X6R390	AP complex subunit sigma OS=Homo sapiens OX=9606 GN=AP2S1 PE=1 SV=1	18.4	4	1	1	1	1.45828e+06
Q9NWX5	Ankyrin repeat and SOCS box protein 6 OS=Homo sapiens OX=9606 GN=ASB6 PE=1 SV=1	47.1	2	1	1	1	1.33022e+06
A0A024QZ91	Ataxin 2-like, isoform CRA_a OS=Homo sapiens OX=9606 GN=ATXN2L PE=3 SV=1	103.5	1	1	1	1	1.88044e+06
C9JYC1	WD repeat and coiled-coil-containing protein (Fragment) OS=Homo sapiens OX=9606 GN=WDCP PE=1 SV=1	19	6	1	1	1	1.25554e+06
A0A024R3P3	Signal recognition particle 9kDa, isoform CRA_b OS=Homo sapiens OX=9606 GN=SRP9 PE=4 SV=1	9.1	11	1	1	1	759016
Q3SYA6	MAGEC3 protein OS=Homo sapiens OX=9606 GN=MAGEC3 PE=1 SV=1	30.2	3	1	1	1	1.20973e+06
G3V5A5	HAUS augmin-like complex subunit 4 (Fragment) OS=Homo sapiens OX=9606 GN=HAUS4 PE=1 SV=1	21.7	4	1	1	2	1134135
Q9NSQ0	Putative ribosomal RNA-processing protein 7 homolog B OS=Homo sapiens OX=9606 GN=RRP7BP PE=5 SV=1	12.6	8	1	1	1	1.33165e+06
Q9P0N9	TBC1 domain family member 7 OS=Homo sapiens OX=9606 GN=TBC1D7 PE=1 SV=1	34	3	1	1	1	1456635
A0A024R1H0	Uncharacterized protein OS=Homo sapiens OX=9606 GN=RP5-1119A7.4 PE=4 SV=1	77.7	2	1	1	1	1294594
E9PC66	Zinc finger protein with KRAB and SCAN domains 1 OS=Homo sapiens OX=9606 GN=ZKSCAN1 PE=1 SV=1	59.6	5	1	1	1	507509
A0A384ME17	Elongation factor Tu OS=Homo sapiens OX=9606 GN=TUFM PE=1 SV=1	49.8	3	1	1	1	612638
O75319	RNA/RNP complex-1-interacting phosphatase OS=Homo sapiens OX=9606 GN=DUSP11 PE=1 SV=2	43.7	4	1	1	1	1.13558e+06
H3BQQ2	E3 ubiquitin-protein ligase ZNF598 OS=Homo sapiens OX=9606 GN=ZNF598 PE=1 SV=1	93.2	1	1	1	1	676452
Q9NVR7	TBCC domain-containing protein 1 OS=Homo sapiens OX=9606 GN=TBCCD1 PE=1 SV=1	63.5	2	1	1	1	1.33315e+06
H0YAA3	WD repeat-containing protein 41 (Fragment) OS=Homo sapiens OX=9606 GN=WDR41 PE=1 SV=1	44.5	3	1	1	1	523345
A0A0D9SFB9	Maternal embryonic leucine zipper kinase OS=Homo sapiens OX=9606 GN=MELK PE=1 SV=1	18.7	8	1	1	1	764651
O15062	Zinc finger and BTB domain-containing protein 5 OS=Homo sapiens OX=9606 GN=ZBTB5 PE=1 SV=1	74.2	1	1	1	1	1.25074e+06
Q9BYN8	28S ribosomal protein S26, mitochondrial OS=Homo sapiens OX=9606 GN=MRPS26 PE=1 SV=1	24.2	5	1	1	1	11448340
B7Z287	cDNA FLJ55197, highly similar to Protein FAM60A OS=Homo sapiens OX=9606 PE=2 SV=1	29.1	5	1	1	1	86723720
Q8IXQ3	Uncharacterized protein C9orf40 OS=Homo sapiens OX=9606 GN=C9orf40 PE=1 SV=1	21.1	6	1	1	1	647021
B7Z5H7	cDNA FLJ51946, highly similar to Cell division cycle 7-related protein kinase OS=Homo sapiens OX=9606 PE=2 SV=1	60.6	2	1	1	1	965613
A0A4P8J2A3	IgG4_IGHV3-23 (Fragment) OS=Homo sapiens OX=9606 PE=2 SV=1	15.1	16	1	1	1	2.46012e+06
B4DR60	cDNA FLJ56882, highly similar to Activating signal cointegrator 1 complex subunit 3 (Fragment) OS=Homo sapiens OX=9606 PE=2 SV=1	119	2	1	1	1	294920
A8K3E8	cDNA FLJ78154, highly similar to Homo sapiens solute carrier family 39 (zinc transporter), member 4 (SLC39A4), transcript variant 2, mRNA OS=Homo sapiens OX=9606 PE=2 SV=1	68.3	1	1	1	1	904714
Q96PN9	UGT1A7 (Fragment) OS=Homo sapiens OX=9606 GN=UGT1A7 PE=4 SV=1	32.4	2	1	1	1	3.00763e+06
B0YJ47	Nebulette variant 4 OS=Homo sapiens OX=9606 GN=NEBL PE=4 SV=1	116.6	2	1	1	1	54864176
H3BSQ1	WD repeat and HMG-box DNA-binding protein 1 (Fragment) OS=Homo sapiens OX=9606 GN=WDHD1 PE=1 SV=1	7.1	11	1	1	2	5938774
A0A494C0G1	Phosphoacetylglucosamine mutase OS=Homo sapiens OX=9606 GN=PGM3 PE=1 SV=1	55.4	2	1	1	1	1.43389e+06
Q59EC0	Adenosine deaminase, RNA-specific isoform ADAR-a variant (Fragment) OS=Homo sapiens OX=9606 PE=2 SV=1	137.7	1	1	1	1	1.19191e+06
Q9NY12	H/ACA ribonucleoprotein complex subunit 1 OS=Homo sapiens OX=9606 GN=GAR1 PE=1 SV=1	22.3	3	1	1	1	2.11994e+06
Q9UHS4	PRO2042 OS=Homo sapiens OX=9606 PE=2 SV=1	36.5	2	1	1	1	951295
A0A2R8YFX5	Neuron navigator 3 OS=Homo sapiens OX=9606 GN=NAV3 PE=1 SV=1	198.5	0	1	1	1	224958
Q15142	Polycystic kidney disease-associated protein OS=Homo sapiens OX=9606 GN=PKD1 PE=3 SV=1	391.9	0	1	1	1	2395087
H0YGY9	tRNA 2'-phosphotransferase 1 (Fragment) OS=Homo sapiens OX=9606 GN=TRPT1 PE=1 SV=1	12.4	6	1	1	1	6.24238e+06
K7EL20	Eukaryotic translation initiation factor 3 subunit G (Fragment) OS=Homo sapiens OX=9606 GN=EIF3G PE=1 SV=8	29.3	5	1	1	1	2.29273e+06
Q13155	Aminoacyl tRNA synthase complex-interacting multifunctional protein 2 OS=Homo sapiens OX=9606 GN=AIMP2 PE=1 SV=2	35.3	2	1	1	1	986430
Q71SM9	Dyad symmetry binding protein (Fragment) OS=Homo sapiens OX=9606 PE=2 SV=1	28.5	9	1	1	1	2.84226e+06
B4DPC1	cDNA FLJ51920, highly similar to TATA-box-binding protein OS=Homo sapiens OX=9606 PE=2 SV=1	34.7	2	1	1	1	1.88969e+06
P51610	Host cell factor 1 OS=Homo sapiens OX=9606 GN=HCFC1 PE=1 SV=2	208.6	0	1	1	1	787893
D3DUW2	Uncharacterized protein OS=Homo sapiens OX=9606 GN=MGC24039 PE=4 SV=1	84.6	5	1	1	2	3.34848e+06
Q7Z4T7	Uncharacterized protein OS=Homo sapiens OX=9606 PE=2 SV=1	44.6	2	1	1	1	611925
A0A7S5C3M1	IGH c2494_heavy_IGHV3-15_IGHD2-2_IGHJ6 (Fragment) OS=Homo sapiens OX=9606 PE=2 SV=1	13.9	9	1	1	1	2.92904e+06
Q96PY6	Serine/threonine-protein kinase Nek1 OS=Homo sapiens OX=9606 GN=NEK1 PE=1 SV=2	142.7	1	1	1	1	889692
H0YJN5	Receptor-interacting serine/threonine-protein kinase 3 (Fragment) OS=Homo sapiens OX=9606 GN=RIPK3 PE=1 SV=1	17.7	10	1	1	1	3.60139e+06
A0A5C2GUU4	IG c287_heavy_IGHV3-53_IGHD3-3_IGHJ6 (Fragment) OS=Homo sapiens OX=9606 PE=2 SV=1	13.3	15	1	1	1	3.55474e+06
Q6P0N9	Protein phosphatase 2 (Formerly 2A), regulatory subunit B'', alpha OS=Homo sapiens OX=9606 GN=PPP2R3A PE=2 SV=1	130.1	1	1	1	1	789224
B4DGM7	cDNA FLJ51489, highly similar to LanC-like protein 1 OS=Homo sapiens OX=9606 PE=2 SV=1	13	7	1	1	1	504336
A0A6Q8PF00	DNA-binding protein SMUBP-2 (Fragment) OS=Homo sapiens OX=9606 GN=IGHMBP2 PE=1 SV=1	5.6	13	1	1	1	3.29628e+06
Q9NU23	LYR motif-containing protein 2 OS=Homo sapiens OX=9606 GN=LYRM2 PE=1 SV=1	10.4	10	1	1	1	13902250
B4DEC2	cDNA FLJ57708, highly similar to DNA-directed RNA polymerase I 40 kDa polypeptide OS=Homo sapiens OX=9606 PE=2 SV=1	17.3	7	1	1	1	1672790
Q9BR82	LOC100132167 protein OS=Homo sapiens OX=9606 GN=LOC100132167 PE=2 SV=1	9.6	9	1	1	1	25519738
B4DVQ5	Eukaryotic translation initiation factor 3 subunit C OS=Homo sapiens OX=9606 GN=EIF3C PE=2 SV=1	103.6	1	1	1	1	1.41088e+06
A0A3B3ISF6	Kelch domain-containing protein 7B OS=Homo sapiens OX=9606 GN=KLHDC7B PE=1 SV=1	126.6	1	1	1	1	3.46732e+06
Q9UPQ7	E3 ubiquitin-protein ligase PDZRN3 OS=Homo sapiens OX=9606 GN=PDZRN3 PE=1 SV=2	119.5	2	1	1	1	2.36312e+06
A0A076NBC8	Truncated KIDINS220 isoform h2 (Fragment) OS=Homo sapiens OX=9606 GN=KIDINS220 PE=2 SV=1	75.4	1	1	1	1	85065552
P62316	Small nuclear ribonucleoprotein Sm D2 OS=Homo sapiens OX=9606 GN=SNRPD2 PE=1 SV=1	13.5	8	1	1	1	674381
Q14485	Delta-hemoglobin (Fragment) OS=Homo sapiens OX=9606 PE=3 SV=1	6.7	15	1	1	1	949982
P42694	Probable helicase with zinc finger domain OS=Homo sapiens OX=9606 GN=HELZ PE=1 SV=2	218.8	0	1	1	1	966964
V9GYZ0	Pantothenate kinase 2, mitochondrial OS=Homo sapiens OX=9606 GN=PANK2 PE=1 SV=2	18.7	4	1	1	1	2841704
Q8NGJ3	Olfactory receptor 52E1 OS=Homo sapiens OX=9606 GN=OR52E1 PE=3 SV=1	34.7	2	1	1	2	4226135
