# Supplementary material for: HDAC6 deacetylates ENKD1 to regulate mitotic spindle behavior and corneal epithelial homeostasis
Source: EMBO Rep. 2025 Mar 28;26(10):2597–621. doi: 10.1038/s44319-025-00438-0 (PMC12116779; doi:10.1038/s44319-025-00438-0)
Supplement: Supplementary file 6 — Source data Fig. 4 [file 44319_2025_438_MOESM6_ESM.zip]

Archive with 26 entries (16 files):
- SD figure 4/Fig. 4A/
- SD figure 4/Fig. 4A/Fig. 4A.png
- SD figure 4/Fig. 4B/
- SD figure 4/Fig. 4B/Fig. 4B.png
- SD figure 4/Fig. 4C/
- SD figure 4/Fig. 4C/Fig. 4C.png
- SD figure 4/Fig. 4D/
- SD figure 4/Fig. 4D/Fig. 4D.png
- SD figure 4/Fig. 4G/
- SD figure 4/Fig. 4G/Fig. 4G.png
- SD figure 4/Fig. 4H/
- SD figure 4/Fig. 4H/Fig. 4H.xlsx
- SD figure 4/Fig. 4I/
- SD figure 4/Fig. 4I/GFP.tif
- SD figure 4/Fig. 4I/H215-610A.tif
- SD figure 4/Fig. 4I/H215A.tif
- SD figure 4/Fig. 4I/H610A.tif
- SD figure 4/Fig. 4I/WT.tif
- SD figure 4/Fig. 4J/
- SD figure 4/Fig. 4J/Fig. 4J.xlsx
- SD figure 4/Fig. 4K/
- SD figure 4/Fig. 4K/GFP-K98Q.tif
- SD figure 4/Fig. 4K/GFP-K98R.tif
- SD figure 4/Fig. 4K/GFP-WT.tif
- SD figure 4/Fig. 4L/
- SD figure 4/Fig. 4L/Fig. 4L.xlsx
