# Supplementary material for: HDAC6 deacetylates ENKD1 to regulate mitotic spindle behavior and corneal epithelial homeostasis
Source: EMBO Rep. 2025 Mar 28;26(10):2597–621. doi: 10.1038/s44319-025-00438-0 (PMC12116779; doi:10.1038/s44319-025-00438-0)
Supplement: Supplementary file 6 — Source data Fig. 4 [file 44319_2025_438_MOESM6_ESM.zip › SD figure 4/Fig. 4H/Fig. 4H.xlsx]

## Sheet: Sheet1
Fig. 4H Relative ENKD1 acetylation level
	GFP-ENKD1-WT		GFP-ENKD1-K95R		GFP-ENKD1-K98R		GFP-ENKD1-K131R		GFP-ENKD1-K193R		GFP-ENKD1-K343R
	HA	HA-HDAC6	HA	HA-HDAC6	HA	HA-HDAC6	HA	HA-HDAC6	HA	HA-HDAC6	HA	HA-HDAC6
1 st	1.0791	0.322158	0.753864	0.210624	1.2019	0.873196	1.15179	0.216512	1.03917	0.244916	0.74792	0.132878
2 nd	1	0.550797	0.936244	0.401288	1.27495	1.15486	0.953178	0.652491	1.00523	0.590149	0.734876	0.227533
3 rd	0.95	0.162568	0.850615	0.276327	0.926916	1.31617	0.948466	0.212169	1.16899	0.234553	1.29862	0.233415
