# Supplementary material for: HDAC6 deacetylates ENKD1 to regulate mitotic spindle behavior and corneal epithelial homeostasis
Source: EMBO Rep. 2025 Mar 28;26(10):2597–621. doi: 10.1038/s44319-025-00438-0 (PMC12116779; doi:10.1038/s44319-025-00438-0)
Supplement: Supplementary file 6 — Source data Fig. 4 [file 44319_2025_438_MOESM6_ESM.zip › SD figure 4/Fig. 4J/Fig. 4J.xlsx]

## Sheet: Sheet1
Fig. 4J ENKD1/γ-tubulin
	siHDAC6
	GFP	GFP-HDAC6	GFP-HDAC6-H215A	GFP-HDAC6-H610A	GFP-HDAC6-H215/610A
1 st	1.58042	0.49672	0.813854	0.499683	0.654634
	1.79656	1.18359	1.18473	1.38807	1.74564
	1.466	1.21425	0.528542	1.06604	0.940354
	1.71667	0.447118	1.26567	0.75288	1.43563
	1.4825	0.811346	0.86849	1.98026	1.56534
	1.54402	1.44352	0.467976	1.8984	1.8754
	1.80272	1.5394	1.26696	1.75444	1.69759
	1.04466	0.534598	1.27939	0.954703	1.9765
	1.54851	0.7654	0.585442	1.86454	1.60134
	0.8342	1.5478	0.623519	0.889057	2.14357
	1.532	0.875654	0.585967	1.05053	0.459901
	1.87696	1.745	1.37991	1.13981	0.856748
	1.832	1.2574	0.819523	0.780661	0.451134
	1.65468	1.54857	0.799862	0.768896	0.859053
	1.73482	1.208	1.12755	0.969315	1.96715
	2.15654	0.583493	1.15033	1.83511	2.0321
	1.17877	0.67654	0.70575	0.926436	2.12324
	1.5432	0.790657	0.89811	1.80049	1.4921
	2.3453	1.64032	0.914941	0.979467	1.2142
	0.85483	1.27376	0.972543	1.43655	0.974832
2 nd	1.67456	0.569724	1.16921	1.6544	1.8192
	1.77654	0.715737	1.03173	1.7865	2.27891
	1.66432	1.25424	1.11311	1.56675	1.3214
	0.994903	0.726577	1.15479	1.15864	1.13428
	1.45281	0.860838	1.23966	1.53123	1.14534
	1.7349	1.16766	0.987053	1.31544	2.25557
	1.4329	1.17751	1.17075	1.6453	0.324271
	1.5424	0.389492	1.36494	1.72382	1.4577
	1.73489	0.750622	1.09079	0.89439	0.89534
	1.243	1.39837	0.968724	1.4325	1.16959
	1.45642	1.14542	0.811065	0.684903	1.15469
	1.65745	1.01455	1.05377	1.78535	0.698756
	1.44327	0.522798	0.892372	0.6453	2.0305
	0.982478	0.791343	1.10811	1.695	2.1211
	0.4394	1.46473	0.663434	0.458349	1.5324
	1.92764	1.27401	1.11058	1.756	1.32242
	1.43512	1.26999	1.29665	0.8832	1.25634
	1.5434	0.883917	1.16662	1.68594	0.876834
	1.8936	0.700935	1.11605	0.653435	1.17434
	1.78495	1.00391	1.02007	0.57432	1.45876
3 rd	1.59695	0.427847	0.941468	0.97349	1.72018
	1.10502	0.698327	0.888831	1.91785	1.13535
	1.65405	1.25424	1.01354	1.10439	0.490134
	1.89385	0.373166	0.758963	1.12	1.34901
	1.35489	1.01216	1.25349	1.0284	1.5531
	1.4534	0.479788	0.561458	1.39	1.5395
	1.68983	0.370806	0.827015	1.34402	1.21436
	2.103	1.2873	1.07528	1.3292	1.5432
	1.6489	0.821806	0.45568	1.75404	1.23435
	0.94293	0.506637	1.07381	1.62042	1.5434
	1.313	0.7239	1.0325	1.329	1.72032
	1.1432	0.536483	0.83652	1.3892	0.83402
	1.24202	0.794	0.737926	1.36911	1.57284
	1.278	0.498592	0.61837	1.85739	0.93252
	1.395	1.0752	1.26035	1.5612	1.63483
	1.54824	1.1763	1.16985	1.41044	1.7011
	1.27854	0.648329	1.34289	1.26956	0.9021
	1.6432	1.2382	1.00231	1.36942	0.526849
	1.42342	1.17937	1.342	1.0301	1.82489
	1.67389	0.589238	0.9875	0.33892	0.44341
