# Supplementary material for: HDAC6 deacetylates ENKD1 to regulate mitotic spindle behavior and corneal epithelial homeostasis
Source: EMBO Rep. 2025 Mar 28;26(10):2597–621. doi: 10.1038/s44319-025-00438-0 (PMC12116779; doi:10.1038/s44319-025-00438-0)
Supplement: Supplementary file 6 — Source data Fig. 4 [file 44319_2025_438_MOESM6_ESM.zip › SD figure 4/Fig. 4L/Fig. 4L.xlsx]

## Sheet: Sheet1
Fig. 4L ENKD1/γ-tubulin
	GFP-ENKD1	GFP-ENKD1-K98Q	GFP-ENKD1-K98R
1st	0.580418	0.811346	0.813854
	0.466003	1.44352	1.18473
	0.482496	1.5394	0.528542
	0.544022	1.7654	0.86849
	1.04466	1.87565	1.26696
	1.14357	1.67654	0.579392
	1.4599	1.79065	0.585442
	0.951134	1.64032	0.585967
	0.859053	1.43655	0.819523
	1.0321	1.56675	0.799862
2 nd	1.4921	2.15	0.727553
	1.2142	1.53123	0.70575
	1.27891	2.31	0.914941
	0.794903	1.6453	1.27376
	0.7349	1.72382	0.715737
	1.5424	0.89439	0.726577
	1.243	1.4325	1.16766
	1.45642	1.78535	0.717751
	1.44327	1.6453	0.889492
	0.982478	1.695	0.750622
3 rd	0.8394	0.8832	1.39837
	0.927642	1.68594	1.01455
	1.5434	0.653435	0.791343
	1.4587	0.97349	0.883917
	1.35354	0.917853	0.700935
	1.12	2.34901	0.427847
	1.0284	1.5395	1.25349
	1.39	1.1436	0.561458
	1.3292	1.5432	1.07528
	0.62042	1.23435	0.45568
