# Supplementary material for: HDAC6 deacetylates ENKD1 to regulate mitotic spindle behavior and corneal epithelial homeostasis
Source: EMBO Rep. 2025 Mar 28;26(10):2597–621. doi: 10.1038/s44319-025-00438-0 (PMC12116779; doi:10.1038/s44319-025-00438-0)
Supplement: Supplementary file 7 — Source data Fig. 5 [file 44319_2025_438_MOESM7_ESM.zip]

Archive with 60 entries (47 files):
- SD figure 5/Fig. 5A/
- SD figure 5/Fig. 5A/siControl-0.45.tif
- SD figure 5/Fig. 5A/siControl-0.9.tif
- SD figure 5/Fig. 5A/siControl-0.tif
- SD figure 5/Fig. 5A/siControl-1.35.tif
- SD figure 5/Fig. 5A/siControl-3D.tif
- SD figure 5/Fig. 5A/siENKD1#1-0.45.tif
- SD figure 5/Fig. 5A/siENKD1#1-0.9.tif
- SD figure 5/Fig. 5A/siENKD1#1-0.tif
- SD figure 5/Fig. 5A/siENKD1#1-1.35.tif
- SD figure 5/Fig. 5A/siENKD1#1-3D.tif
- SD figure 5/Fig. 5A/siENKD1#2-0.45.tif
- SD figure 5/Fig. 5A/siENKD1#2-0.9.tif
- SD figure 5/Fig. 5A/siENKD1#2-0.tif
- SD figure 5/Fig. 5A/siENKD1#2-1.35.tif
- SD figure 5/Fig. 5A/siENKD1#2-3D.tif
- SD figure 5/Fig. 5B/
- SD figure 5/Fig. 5B/Fig. 5B.xlsx
- SD figure 5/Fig. 5C/
- SD figure 5/Fig. 5C/Fig. 5C.png
- SD figure 5/Fig. 5D/
- SD figure 5/Fig. 5D/Flag-ENKD1-K98Q.mp4
- SD figure 5/Fig. 5D/Flag-ENKD1-K98R.mp4
- SD figure 5/Fig. 5D/Flag-ENKD1-WT.mp4
- SD figure 5/Fig. 5E/
- SD figure 5/Fig. 5E/GFP-K98Q-0.45.tif
- SD figure 5/Fig. 5E/GFP-K98Q-0.9.tif
- SD figure 5/Fig. 5E/GFP-K98Q-0.tif
- SD figure 5/Fig. 5E/GFP-K98Q-1.35.tif
- SD figure 5/Fig. 5E/GFP-K98Q-3D.tif
- SD figure 5/Fig. 5E/GFP-K98R-0.45.tif
- SD figure 5/Fig. 5E/GFP-K98R-0.9.tif
- SD figure 5/Fig. 5E/GFP-K98R-0.tif
- SD figure 5/Fig. 5E/GFP-K98R-1.35.tif
- SD figure 5/Fig. 5E/GFP-K98R-3D.tif
- SD figure 5/Fig. 5E/GFP-WT-0.45.tif
- SD figure 5/Fig. 5E/GFP-WT-0.9.tif
- SD figure 5/Fig. 5E/GFP-WT-0.tif
- SD figure 5/Fig. 5E/GFP-WT-1.35.tif
- SD figure 5/Fig. 5E/GFP-WT-3D.tif
- SD figure 5/Fig. 5F/
- SD figure 5/Fig. 5F/Fig. 5F.xlsx
- SD figure 5/Fig. 5G/
- SD figure 5/Fig. 5G/Fig. 5G.xlsx
- SD figure 5/Fig. 5H/
- SD figure 5/Fig. 5H/siControl.tif
- SD figure 5/Fig. 5H/siENKD1#1.tif
- SD figure 5/Fig. 5H/siENKD1#2.tif
- SD figure 5/Fig. 5I/
- SD figure 5/Fig. 5I/Fig. 5I.xlsx
- SD figure 5/Fig. 5J/
- SD figure 5/Fig. 5J/Fig. 5J.xlsx
- SD figure 5/Fig. 5K/
- SD figure 5/Fig. 5K/GFP-K98Q.tif
- SD figure 5/Fig. 5K/GFP-K98R.tif
- SD figure 5/Fig. 5K/GFP-WT.tif
- SD figure 5/Fig. 5L/
- SD figure 5/Fig. 5L/Fig. 5L.xlsx
- SD figure 5/Fig. 5M/
- SD figure 5/Fig. 5M/Fig. 5M.xlsx
