# Supplementary material for: HDAC6 deacetylates ENKD1 to regulate mitotic spindle behavior and corneal epithelial homeostasis
Source: EMBO Rep. 2025 Mar 28;26(10):2597–621. doi: 10.1038/s44319-025-00438-0 (PMC12116779; doi:10.1038/s44319-025-00438-0)
Supplement: Supplementary file 7 — Source data Fig. 5 [file 44319_2025_438_MOESM7_ESM.zip › SD figure 5/Fig. 5B/Fig. 5B.xlsx]

## Sheet: Sheet1
Fig. 5B Spindle angle (°)
	siControl	siENKD1#1	siENKD1#2
1 st	15.3679	23.1354	23.8397
	14.9351	35.0307	27.8348
	12.9553	26.5651	24.8111
	9.19665	25.7411	27.3527
	9.62934	15.1634	19.509
	15.6305	22.7402	21.8798
	6.4546	29.4699	23.9075
	18.8405	26.346	31.2411
	11.8168	29.8315	12.6526
	18.0361	18.2845	34.9465
	12.1928	34.7409	34.2696
	16.3185	23.9285	11.0116
	16.4845	29.9015	16.3204
2 nd	13.8972	15.6143	16.4541
	15.112	25.6904	14.986
	17.1808	18.8307	21.8745
	23.8774	18.4663	13.8129
	7.21893	23.4836	17.8096
	10.2348	33.2769	40.4261
	17.0994	22.0074	20.5806
	11.7063	13.6947	25.7135
	13.3556	18.217	20.5652
	12.8601	14.986	34.4539
	7.29777	15.7672	12.5793
	16.4606	9.79123	18.9526
	10.0013	17.2149	27.1523
3 rd	6.2042	12.0908	19.8446
	8.78081	26.1708	32.1962
	7.73572	19.985	13.6715
	7.23488	22.8674	28.5025
	7.17326	19.0283	16.7023
	12.7006	35.2	21.8193
	11.7519	18.8052	17.1596
	9.1148	34.922	22.1141
	20.6673	33.4483	23.6022
	12.5585	15.4242	31.5201
	22.1935	22.417	17.691
	25.4486	14.8449	25.591
	7.61014	36.8051	17.3296
	12.1728	17.5613	21.4676
