# Supplementary material for: HDAC6 deacetylates ENKD1 to regulate mitotic spindle behavior and corneal epithelial homeostasis
Source: EMBO Rep. 2025 Mar 28;26(10):2597–621. doi: 10.1038/s44319-025-00438-0 (PMC12116779; doi:10.1038/s44319-025-00438-0)
Supplement: Supplementary file 7 — Source data Fig. 5 [file 44319_2025_438_MOESM7_ESM.zip › SD figure 5/Fig. 5F/Fig. 5F.xlsx]

## Sheet: Sheet1
Fig. 5F Spindle angle (°)
	siENKD1
	GFP-ENKD1-WT	GFP-ENKD1-K98Q	GFP-ENKD1-K98R
1 st	7.58825	12.3545	36.9339
	14.2661	9.5266	29.1115
	16.7378	12.5929	20.8243
	16.3908	27.4038	32.988
	17.2463	19.0493	41.9083
	12.727	18.1105	18.3657
	15.6256	17.2172	12.3998
	17.3223	8.88444	24.5718
	23.5212	8.46082	27.0153
	15.0535	15.1679	28.299
	19.1812	17.9787	21.7281
	19.5349	8.54445	23.0117
	14.515	12.1036	35.6739
	8.13533	15.4268	35.1012
	9.38102	11.9554	28.8069
	32.9036	14.2186	30.7555
2 nd	22.8055	7.27357	32.1418
	20.101	22.6163	39.5149
	18.6496	10.8892	30.0563
	13.3546	5.44606	44.5428
	22.9576	20.5832	34.9017
	16.6026	9.18348	32.4261
	40.59	16.2758	29.4155
	20.1098	19.2241	26.9402
	27.743	16.2612	35.4348
	44.2179	9.1671	33.6422
	30.9447	22.3444	27.6771
	8.06405	12.4576	22.0743
	11.6578	20.3739	31.7024
	25.4291	17.5629	25.9889
	17.6168	16.2758	34.6027
	13.2353	19.7743	25.1181
3 rd	11.5716	10.1332	33.8742
	6.40282	17.3812	32.2995
	19.7159	21.2302	22.1278
	7.9335	23.305	28.868
	15.5619	16.9593	17.914
	13.6354	22.5669	39.476
	12.0613	20.2376	22.6968
	16.7927	23.1273	24.1847
	14.9479	17.3438	21.89
	14.289	14.651	20.619
	16.145	18.7841	11.3313
	15.6535	27.2657	9.42996
	10.1209	21.3481	13.6283
	14.8962	15.6171	11.237
	10.2176	21.5509	28.3523
	10.7687	11.0071	13.6994
	13.2004	18.0507	22.9745
	18.9514	20.359	18.2239
