# Supplementary material for: HDAC6 deacetylates ENKD1 to regulate mitotic spindle behavior and corneal epithelial homeostasis
Source: EMBO Rep. 2025 Mar 28;26(10):2597–621. doi: 10.1038/s44319-025-00438-0 (PMC12116779; doi:10.1038/s44319-025-00438-0)
Supplement: Supplementary file 7 — Source data Fig. 5 [file 44319_2025_438_MOESM7_ESM.zip › SD figure 5/Fig. 5G/Fig. 5G.xlsx]

## Sheet: Sheet1
Fig. 5G Spindle angle (°)
	siENKD1
	GFP-ENKD1-WT	GFP-ENKD1-K98Q	GFP-ENKD1-K98R
0°-10°(%)	16	12	2
10°-20° (%)	56	66	16
20°-30° (%)	28	14	44
30°-40° (%)	0	4	34
40°-50° (%)	0	4	4
