# Supplementary material for: HDAC6 deacetylates ENKD1 to regulate mitotic spindle behavior and corneal epithelial homeostasis
Source: EMBO Rep. 2025 Mar 28;26(10):2597–621. doi: 10.1038/s44319-025-00438-0 (PMC12116779; doi:10.1038/s44319-025-00438-0)
Supplement: Supplementary file 7 — Source data Fig. 5 [file 44319_2025_438_MOESM7_ESM.zip › SD figure 5/Fig. 5I/Fig. 5I.xlsx]

## Sheet: Sheet1
Fig. 5I Cell diameter (μm)
	siControl	siENKD1#1	siENKD1#2
1 st	23.566	22.112	20.786
	25.64	22.701	20.514
	17.022	20.562	21.513
	20.345	18.416	20.895
	19.09	21.595	20.83
	20.64	21.659	18.19
	20.003	24.422	23.477
	18.854	21.973	15.969
	20.991	18.413	24.258
	22.458	23.993	22.904
	22.322	19.764	18.902
	21.816	19.838	23.306
	23.713	24.084	24.144
2 nd	19.376	22.942	26.857
	24.137	21.654	23.648
	19.533	18.948	25.891
	23.153	19.804	23.694
	20.003	24.347	24.82
	20.204	23.304	22.098
	18.227	15.507	22.706
	22.563	18.665	21.547
	17.292	18.917	19.928
	18.428	16.159	20.598
	26.256	21.724	18.933
	19.137	22.131	17.85
	23.766	23.622	16
3 rd	17.337	22.933	21.309
	21.535	20.451	15.783
	23.52	22.779	18.396
	24.266	19.348	20.134
	23.637	15.43	22.101
	21.354	22.772	21.616
	20.912	23.856	21.571
	15.633	22.401	20.345
	21.205	22.762	19.19
	23.062	24.838	21.076
	18.375	20.989	23.899
	20.387	18.372	23.858
	18.847	19.111	21.908
	23.67	24.651	25.966
