# Supplementary material for: HDAC6 deacetylates ENKD1 to regulate mitotic spindle behavior and corneal epithelial homeostasis
Source: EMBO Rep. 2025 Mar 28;26(10):2597–621. doi: 10.1038/s44319-025-00438-0 (PMC12116779; doi:10.1038/s44319-025-00438-0)
Supplement: Supplementary file 7 — Source data Fig. 5 [file 44319_2025_438_MOESM7_ESM.zip › SD figure 5/Fig. 5L/Fig. 5L.xlsx]

## Sheet: Sheet1
Fig. 5L Cell diameter (μm)
	siENKD1
	GFP-ENKD1-WT	GFP-ENKD1-K98Q	GFP-ENKD1-K98R
1 st	22.577	19.065	20.815
	20.542	21.229	22.616
	24.74	17.264	24.101
	23.57	21.213	20.102
	21.464	18.378	22.52
	23.394	22.815	24.059
	18.865	19.514	17.76
	22.407	21.533	27.28
	23.432	13.465	21.607
	24.255	20.469	22.198
	24.48	27.444	23.766
	22.299	27.078	22.389
	18.783	19.515	19.136
	21.094	15.743	23.625
	16.876	19.947	19.925
	24.356	24.643	19.167
2 nd	17.898	24.211	22.921
	21.061	23.963	20.966
	21.449	26.647	24.248
	21.057	20.998	24.527
	22.017	24.289	18.569
	21.868	21.539	17.085
	20.089	21.469	23.218
	15.435	24.606	19.914
	17.813	25.934	26.552
	16.715	26.888	18.79
	19.471	22.734	23.47
	22.157	22.494	21.362
	19.141	21.892	24.345
	20.983	21.026	20.454
	16.042	17.979	24.814
	21.602	21.421	20.991
3 rd	21.171	21.838	19.376
	20.213	18.206	20.831
	19.825	21.758	22.608
	20.805	20.681	19.237
	23.943	21.243	20.176
	17.655	19.202	20.349
	22.124	19.972	20.469
	24.505	17.995	23.458
	17.729	18.385	30.775
	18.547	21.15	26.939
	20.569	19.521	14.587
	21.396	20.784	20.013
	28.019	15.842	17.569
	18.464	20.969	19.057
	24.553	22.769	16.53
	22.583	23.197	17.457
	21.32	29.21	17.008
	18.744	18.587	17.427
