# Supplementary material for: HDAC6 deacetylates ENKD1 to regulate mitotic spindle behavior and corneal epithelial homeostasis
Source: EMBO Rep. 2025 Mar 28;26(10):2597–621. doi: 10.1038/s44319-025-00438-0 (PMC12116779; doi:10.1038/s44319-025-00438-0)
Supplement: Supplementary file 8 — Source data Fig. 6 [file 44319_2025_438_MOESM8_ESM.zip]

Archive with 27 entries (16 files):
- SD figure 6/Fig. 6A/
- SD figure 6/Fig. 6A/Fig. 6A.jpg
- SD figure 6/Fig. 6A/Mass Spectrometry.xlsx
- SD figure 6/Fig. 6C/
- SD figure 6/Fig. 6C/Fig. 6C.png
- SD figure 6/Fig. 6D/
- SD figure 6/Fig. 6D/Fig. 6D.png
- SD figure 6/Fig. 6E/
- SD figure 6/Fig. 6E/Fig. 6E.png
- SD figure 6/Fig. 6F/
- SD figure 6/Fig. 6F/siControl.tif
- SD figure 6/Fig. 6F/sia├-tubulin#1.tif
- SD figure 6/Fig. 6F/sia├-tubulin#2.tif
- SD figure 6/Fig. 6G/
- SD figure 6/Fig. 6G/Fig. 6G.xlsx
- SD figure 6/Fig. 6H/
- SD figure 6/Fig. 6H/siControl.tif
- SD figure 6/Fig. 6H/siENKD1#1.tif
- SD figure 6/Fig. 6H/siENKD1#2.tif
- SD figure 6/Fig. 6I/
- SD figure 6/Fig. 6I/Fig. 6I.png
- SD figure 6/Fig. 6J/
- SD figure 6/Fig. 6J/Fig. 6J.xlsx
- SD figure 6/Fig. 6K/
- SD figure 6/Fig. 6K/Fig. 6K.png
- SD figure 6/Fig. 6L/
- SD figure 6/Fig. 6L/Fig. 6L.xlsx
