# Supplementary material for: HDAC6 deacetylates ENKD1 to regulate mitotic spindle behavior and corneal epithelial homeostasis
Source: EMBO Rep. 2025 Mar 28;26(10):2597–621. doi: 10.1038/s44319-025-00438-0 (PMC12116779; doi:10.1038/s44319-025-00438-0)
Supplement: Supplementary file 8 — Source data Fig. 6 [file 44319_2025_438_MOESM8_ESM.zip › SD figure 6/Fig. 6J/Fig. 6J.xlsx]

## Sheet: Sheet1
Fig. 6J ENKD1-γ-tubulin interaction
	GFP-ENKD1-WT	GFP-ENKD1-K98Q	GFP-ENKD1-K98R
1 st	0.999978	1.23832	0.853262
2 nd	1.16975	1.40755	0.774951
3 rd	1.02852	1.45086	0.757864
