# Supplementary material for: HDAC6 deacetylates ENKD1 to regulate mitotic spindle behavior and corneal epithelial homeostasis
Source: EMBO Rep. 2025 Mar 28;26(10):2597–621. doi: 10.1038/s44319-025-00438-0 (PMC12116779; doi:10.1038/s44319-025-00438-0)
Supplement: Supplementary file 8 — Source data Fig. 6 [file 44319_2025_438_MOESM8_ESM.zip › SD figure 6/Fig. 6L/Fig. 6L.xlsx]

## Sheet: Sheet1
Fig. 6L ENKD1-γ-tubulin interaction
	GFP	GFP-HDAC6	GFP-HDAC6-H215A	GFP-HDAC6-H610A	GFP-HDAC6-H215/610A
1 st	1.11	0.592982	0.684861	0.831523	0.932281
2 nd	0.955331	0.567302	0.666996	0.768064	0.903088
3 rd	1.06031	0.680318	0.762742	0.943397	0.982983
