# Supplementary material for: HDAC6 deacetylates ENKD1 to regulate mitotic spindle behavior and corneal epithelial homeostasis
Source: EMBO Rep. 2025 Mar 28;26(10):2597–621. doi: 10.1038/s44319-025-00438-0 (PMC12116779; doi:10.1038/s44319-025-00438-0)
Supplement: Supplementary file 9 — EV Figures Source Data [file 44319_2025_438_MOESM9_ESM.zip]

Archive with 126 entries (59 files):
- EV_Figures_Source data/Appendix S1/
- EV_Figures_Source data/Appendix S1/Fig. S1A/
- EV_Figures_Source data/Appendix S1/Fig. S1A/Fig. S1A.png
- EV_Figures_Source data/Appendix S1/Fig. S1C/
- EV_Figures_Source data/Appendix S1/Fig. S1C/Fig. S1C.xlsx
- EV_Figures_Source data/Appendix S1/Fig. S1E/
- EV_Figures_Source data/Appendix S1/Fig. S1E/Fig. S1E.xlsx
- EV_Figures_Source data/Appendix S1/Fig. S1F/
- EV_Figures_Source data/Appendix S1/Fig. S1F/Fig. S1F.xlsx
- EV_Figures_Source data/Appendix S1/Fig. S1H/
- EV_Figures_Source data/Appendix S1/Fig. S1H/Fig. S1H.xlsx
- EV_Figures_Source data/Appendix S1/Fig. S1I/
- EV_Figures_Source data/Appendix S1/Fig. S1I/Fig. S1I.xlsx
- EV_Figures_Source data/Appendix S2/
- EV_Figures_Source data/Appendix S2/Fig. S2A/
- EV_Figures_Source data/Appendix S2/Fig. S2A/Fig. S2A.png
- EV_Figures_Source data/Appendix S2/Fig. S2B/
- EV_Figures_Source data/Appendix S2/Fig. S2B/Fig. S2B.xlsx
- EV_Figures_Source data/Appendix S2/Fig. S2C/
- EV_Figures_Source data/Appendix S2/Fig. S2C/Fig. S2C.xlsx
- EV_Figures_Source data/Appendix S2/Fig. S2E/
- EV_Figures_Source data/Appendix S2/Fig. S2E/Fig. S2E.xlsx
- EV_Figures_Source data/Appendix S2/Fig. S2F/
- EV_Figures_Source data/Appendix S2/Fig. S2F/Fig. S2F.xlsx
- EV_Figures_Source data/Appendix S2/Fig. S2H/
- EV_Figures_Source data/Appendix S2/Fig. S2H/Fig. S2H.xlsx
- EV_Figures_Source data/Appendix S2/Fig. S2I/
- EV_Figures_Source data/Appendix S2/Fig. S2I/Fig. S2I.xlsx
- EV_Figures_Source data/Appendix S3/
- EV_Figures_Source data/Appendix S3/Fig. S3B/
- EV_Figures_Source data/Appendix S3/Fig. S3B/Fig. S3B.xlsx
- EV_Figures_Source data/Appendix S4/
- EV_Figures_Source data/Appendix S4/Fig. S4A/
- EV_Figures_Source data/Appendix S4/Fig. S4A/Fig. S4A.png
- EV_Figures_Source data/Appendix S4/Fig. S4B/
- EV_Figures_Source data/Appendix S4/Fig. S4B/Fig. S4B.xlsx
- EV_Figures_Source data/Appendix S4/Fig. S4C/
- EV_Figures_Source data/Appendix S4/Fig. S4C/Fig. S4C.xlsx
- EV_Figures_Source data/Appendix S4/Fig. S4D/
- EV_Figures_Source data/Appendix S4/Fig. S4D/Fig. S4D.png
- EV_Figures_Source data/Appendix S4/Fig. S4E/
- EV_Figures_Source data/Appendix S4/Fig. S4E/Fig. S4E.xlsx
- EV_Figures_Source data/Appendix S4/Fig. S4F/
- EV_Figures_Source data/Appendix S4/Fig. S4F/Fig. S4F.xlsx
- EV_Figures_Source data/Figure EV1/
- EV_Figures_Source data/Figure EV1/Fig. EV1C/
- EV_Figures_Source data/Figure EV1/Fig. EV1C/Fig. EV1C.xlsx
- EV_Figures_Source data/Figure EV1/Fig. EV1D/
- EV_Figures_Source data/Figure EV1/Fig. EV1D/Fig. EV1D.xlsx
- EV_Figures_Source data/Figure EV1/Fig. EV1E/
- EV_Figures_Source data/Figure EV1/Fig. EV1E/Fig. EV1E.xlsx
- EV_Figures_Source data/Figure EV1/Fig. EV1G/
- EV_Figures_Source data/Figure EV1/Fig. EV1G/Fig. EV1G.png
- EV_Figures_Source data/Figure EV1/Fig. EV1I/
- EV_Figures_Source data/Figure EV1/Fig. EV1I/Fig. EV1I.xlsx
- EV_Figures_Source data/Figure EV1/Fig. EV1J/
- EV_Figures_Source data/Figure EV1/Fig. EV1J/Fig. EV1J.xlsx
- EV_Figures_Source data/Figure EV1/Fig. EV1L/
- EV_Figures_Source data/Figure EV1/Fig. EV1L/Fig. EV1L.png
- EV_Figures_Source data/Figure EV1/Fig. EV1N/
- EV_Figures_Source data/Figure EV1/Fig. EV1N/Fig. EV1N.xlsx
- EV_Figures_Source data/Figure EV1/Fig. EV1O/
- EV_Figures_Source data/Figure EV1/Fig. EV1O/Fig. EV1O.xlsx
- EV_Figures_Source data/Figure EV1/Fig. EV1P/
- EV_Figures_Source data/Figure EV1/Fig. EV1P/Fig. EV1P.xlsx
- EV_Figures_Source data/Figure EV2/
- EV_Figures_Source data/Figure EV2/Fig. EV2B/
- EV_Figures_Source data/Figure EV2/Fig. EV2B/Fig. EV2B.xlsx
- EV_Figures_Source data/Figure EV2/Fig. EV2C/
- EV_Figures_Source data/Figure EV2/Fig. EV2C/Fig. EV2C.png
- EV_Figures_Source data/Figure EV2/Fig. EV2D/
- EV_Figures_Source data/Figure EV2/Fig. EV2D/Fig. EV2D.xlsx
- EV_Figures_Source data/Figure EV2/Fig. EV2E/
- EV_Figures_Source data/Figure EV2/Fig. EV2E/Fig. EV2E.xlsx
- EV_Figures_Source data/Figure EV2/Fig. EV2G/
- EV_Figures_Source data/Figure EV2/Fig. EV2G/Fig. EV2G.xlsx
- EV_Figures_Source data/Figure EV2/Fig. EV2H/
- EV_Figures_Source data/Figure EV2/Fig. EV2H/KO.tif
- EV_Figures_Source data/Figure EV2/Fig. EV2H/WT.tif
- EV_Figures_Source data/Figure EV2/Fig. EV2I/
- EV_Figures_Source data/Figure EV2/Fig. EV2I/Fig. EV2I.xlsx
- EV_Figures_Source data/Figure EV3/
- EV_Figures_Source data/Figure EV3/Fig. EV3A/
- EV_Figures_Source data/Figure EV3/Fig. EV3A/Fig. EV3A.png
- EV_Figures_Source data/Figure EV3/Fig. EV3C/
- EV_Figures_Source data/Figure EV3/Fig. EV3C/Fig. EV3C.xlsx
- EV_Figures_Source data/Figure EV3/Fig. EV3D/
- EV_Figures_Source data/Figure EV3/Fig. EV3D/Fig. EV3D.xlsx
- EV_Figures_Source data/Figure EV3/Fig. EV3E/
- EV_Figures_Source data/Figure EV3/Fig. EV3E/Fig. EV3E.xlsx
- EV_Figures_Source data/Figure EV3/Fig. EV3F/
- EV_Figures_Source data/Figure EV3/Fig. EV3F/Fig. EV3F.png
- EV_Figures_Source data/Figure EV3/Fig. EV3H/
- EV_Figures_Source data/Figure EV3/Fig. EV3H/Fig. EV3H.xlsx
- EV_Figures_Source data/Figure EV3/Fig. EV3I/
- EV_Figures_Source data/Figure EV3/Fig. EV3I/Fig. EV3I.xlsx
- EV_Figures_Source data/Figure EV3/Fig. EV3K/
- EV_Figures_Source data/Figure EV3/Fig. EV3K/Fig. EV3K.xlsx
- EV_Figures_Source data/Figure EV3/Fig. EV3L/
- EV_Figures_Source data/Figure EV3/Fig. EV3L/Fig. EV3L.xlsx
- EV_Figures_Source data/Figure EV3/Fig. EV3M/
- EV_Figures_Source data/Figure EV3/Fig. EV3M/Fig. EV3M.png
- EV_Figures_Source data/Figure EV3/Fig. EV3O/
- EV_Figures_Source data/Figure EV3/Fig. EV3O/Fig. EV3O.xlsx
- EV_Figures_Source data/Figure EV3/Fig. EV3P/
- EV_Figures_Source data/Figure EV3/Fig. EV3P/Fig. EV3P.xlsx
- EV_Figures_Source data/Figure EV3/Fig. EV3Q/
- EV_Figures_Source data/Figure EV3/Fig. EV3Q/Fig. EV3Q.xlsx
- EV_Figures_Source data/Figure EV4/
- EV_Figures_Source data/Figure EV4/Fig. EV4A/
- EV_Figures_Source data/Figure EV4/Fig. EV4A/Fig. EV4A.xlsx
- EV_Figures_Source data/Figure EV4/Fig. EV4B/
- EV_Figures_Source data/Figure EV4/Fig. EV4B/Fig. EV4B.xlsx
- EV_Figures_Source data/Figure EV4/Fig. EV4C/
- EV_Figures_Source data/Figure EV4/Fig. EV4C/Fig. EV4C.xlsx
- EV_Figures_Source data/Figure EV4/Fig. EV4D/
- EV_Figures_Source data/Figure EV4/Fig. EV4D/Fig. EV4D.xlsx
- EV_Figures_Source data/Figure EV4/Fig. EV4F/
- EV_Figures_Source data/Figure EV4/Fig. EV4F/Fig. EV4F.png
- EV_Figures_Source data/Figure EV5/
- EV_Figures_Source data/Figure EV5/Fig. EV5A/
- EV_Figures_Source data/Figure EV5/Fig. EV5A/Fig. EV5A.xlsx
- EV_Figures_Source data/Figure EV5/Fig. EV5B/
- EV_Figures_Source data/Figure EV5/Fig. EV5B/Fig. EV5B.png
- EV_Figures_Source data/Figure EV5/Fig. EV5C/
- EV_Figures_Source data/Figure EV5/Fig. EV5C/Fig. EV5C.xlsx
