# Supplementary material for: HDAC6 deacetylates ENKD1 to regulate mitotic spindle behavior and corneal epithelial homeostasis
Source: EMBO Rep. 2025 Mar 28;26(10):2597–621. doi: 10.1038/s44319-025-00438-0 (PMC12116779; doi:10.1038/s44319-025-00438-0)
Supplement: Supplementary file 9 — EV Figures Source Data [file 44319_2025_438_MOESM9_ESM.zip › EV_Figures_Source data/Appendix S1/Fig. S1F/Fig. S1F.xlsx]

## Sheet: Sheet1
Fig.S1F Spindle angle (°)
	siControl	siHDAC6#1	siHDAC6#2
1 st	14.968	28.1561	5.9667
	10.7557	34.0473	6.36888
	18.9869	20.5421	6.55691
	18.5622	19.4286	7.39323
	26.7725	31.5484	10.6661
	41.9738	21.67	14.1147
	14.931	22.8976	14.5403
	36.3484	30.4789	15.6659
	49.8911	16.6253	17.0771
	24.5624	21.6838	17.624
	17.5834	20.6036	18.15
	22.786	24.862	18.171
	25.6813	19.02	18.3897
	22.3817	21.4018	18.5797
	20.7487	32.8225	18.765
	44.0792	21.679	19.1993
	10.7304	29.5783	20.3177
	36.4942	27.5628	20.6338
	26.7871	31.4598	20.7073
	23.8563	21.8047	20.8311
2 nd	27.572	19.748	21.0463
	18.1454	40.5647	21.2381
	27.426	20.9093	21.8048
	16.6517	41.2714	22.4533
	15.6659	24.1259	22.5456
	42.2073	31.5476	22.7736
	12.5108	21.0967	24.0821
	40.824	30.1313	24.4035
	31.476	10.1705	24.6658
	19.7836	17.7442	25.0542
	28.7987	21.3135	26.0948
	13.7625	37.2785	26.3112
	34.3814	26.5683	26.5655
	24.6617	21.8828	26.59
	17.5071	27.6093	26.6872
	35.5564	12.5494	27.0956
	6.42417	15.9005	27.2632
	19.0501	22.7451	27.3367
	17.7441	27.9715	27.3616
	29.2834	15.0096	27.487
3 rd	22.0947	24.4503	27.7991
	22.3038	30.6439	28.0188
	27.912	29.6169	28.176
	27.3405	19.83	28.654
	23.8639	35.9351	29.9054
	22.1902	24.4366	30.3326
	34.0607	21.0828	30.8915
	27.5812	25.6661	31.5273
	22.6569	35.7367	31.9415
	26.8726	20.5547	32.4102
	25.0442	23.4059	32.4594
	13.1762	23.753	32.4851
	23.131	26.8163	32.7109
	25.3113	23.7687	32.7339
	26.3589	21.6888	35.1534
	19.9665	25.3442	36.0097
	17.4233	14.9277	39.4255
	21.0297	27.2548	39.5826
	23.089	15.7785	40.7878
	22.4607	29.3462	42.0581
