# Supplementary material for: HDAC6 deacetylates ENKD1 to regulate mitotic spindle behavior and corneal epithelial homeostasis
Source: EMBO Rep. 2025 Mar 28;26(10):2597–621. doi: 10.1038/s44319-025-00438-0 (PMC12116779; doi:10.1038/s44319-025-00438-0)
Supplement: Supplementary file 9 — EV Figures Source Data [file 44319_2025_438_MOESM9_ESM.zip › EV_Figures_Source data/Appendix S1/Fig. S1H/Fig. S1H.xlsx]

## Sheet: Sheet1
Fig.S1H Cell diameter (μm)
	siControl	siHDAC6#1	siHDAC6#2
1 st	20.594	21.937	20.612
	21.517	21.386	19.617
	18.546	20.134	20.048
	16.424	23.23	22.811
	23.59	21.733	18.916
	22.9	20.851	17.076
	17.296	21.768	17.938
	17.752	19.914	17.58
	20.241	17.339	19.575
	21.19	19.373	15.728
	24.435	19.379	16.382
	16.278	18.166	21.525
	22.601	17.984	19.313
	16.52	23.988	21.326
	16.309	22.354	18.211
	20.031	20.876	16.887
	20.251	18.863	18.824
	17.461	19.955	17.339
	23.417	18.859	21.109
	18.216	20.015	18.626
2 nd	18.077	18.966	18.996
	19.135	20.907	21.039
	21.82	17.421	20.326
	20.167	19.834	21.93
	20.051	23.539	21.854
	20.871	18.234	18.138
	20.942	22.412	20.005
	21.624	19.58	20.888
	19.942	21.215	20.47
	21.344	18.806	18.857
	19.278	21.76	21.887
	22.781	21.995	22.436
	21.533	23.213	21.033
	21.141	20.094	21.785
	20.337	21.443	23.006
	20.364	21.937	21.971
	22.652	21.209	21.619
	22.837	21.671	21.432
	21.973	20.942	21.51
	23.989	20.68	21.57
3 rd	22.786	21.154	22.197
	22.006	21.252	21.677
	21.688	21.461	18.637
	21.466	22.54	21.052
	23.551	21.894	21.888
	21.657	21.084	19.074
	21.007	21.345	23.133
	22.308	20.552	21.159
	22.453	21.87	17.068
	22.013	21.023	18.572
	21.834	21.667	18.449
	21.603	22.564	21.557
	22.309	22.998	20.636
	22.521	21.936	21.769
	21.529	21.673	21.235
	22.639	23.978	21.764
	20.174	20.986	22.182
	22.665	21.247	23.34
	21.263	21.739	21.404
	21.517	21.119	21.701
