# Supplementary material for: HDAC6 deacetylates ENKD1 to regulate mitotic spindle behavior and corneal epithelial homeostasis
Source: EMBO Rep. 2025 Mar 28;26(10):2597–621. doi: 10.1038/s44319-025-00438-0 (PMC12116779; doi:10.1038/s44319-025-00438-0)
Supplement: Supplementary file 9 — EV Figures Source Data [file 44319_2025_438_MOESM9_ESM.zip › EV_Figures_Source data/Appendix S2/Fig. S2B/Fig. S2B.xlsx]

## Sheet: Sheet1
Fig. S2B Cell diameter (μm)
	siHDAC6
	GFP-HDAC6-WT	GFP-HDAC6-H215A	GFP-HDAC6-H610A	GFP-HDAC6-H215/610A
1 st	21.407	22.564	22.514	21.49
	19.259	20.544	20.357	21.432
	21.442	23.171	20.544	22.46
	22.759	21.09	17.048	23.522
	22.049	22.235	21.556	17.983
	20.901	21.899	16.874	18.664
	22.723	20.751	19.768	22.037
	20.394	22.315	16.617	22.531
	23.723	22.844	20.571	20.37
	18.602	18.691	23.142	16.27
	18.769	19.066	20.618	20.139
	19.874	22.029	16.88	19.5
	21.348	16.017	17.703	19.575
	24.209	22.316	20.929	18.739
	21.245	21.171	22.03	19.873
	19.159	21.273	18.713	16.952
	19.002	19.5	19.265	19.028
	21.124	22.384	20.163	20.365
	21.978	16.691	16.587	20.791
	20.831	20.627	21.7	18.279
2 nd	24.097	21.137	22.73	19.028
	23.129	21.262	24.305	21.383
	20.113	19.59	20.65	20.517
	19.412	21.634	25.039	19.82
	15.036	21.339	24.855	22.016
	20.04	22.664	22.289	18.764
	20.198	21.48	20.98	20.46
	20.35	20.898	23.958	22.146
	19.56	18.393	22.766	22.319
	19.789	18.219	20.813	18.87
	19.151	20.003	18.64	19.504
	19.045	17.896	21.109	18.975
	20.819	19.157	20.765	23.381
	15.949	20.655	20.923	22.641
	22.484	19.44	23.335	23.97
	20.655	17.966	18.857	22.132
	19.098	22.864	21.89	21.121
	22.125	22.27	23.098	20.142
	17.176	22.045	21.277	19.594
	23.321	22.991	20.016	20.518
3 rd	23.968	23.048	22.633	20.081
	23.784	21.516	19.72	20.467
	23.151	17.422	20.749	18.518
	15.516	20.359	19.145	19.259
	22.151	23.101	23.373	22.929
	21.981	20.454	21.487	19.122
	19.739	21.659	16.606	21.806
	20.737	22.957	19.666	23.001
	21.08	20.954	22.57	21.938
	22.371	22.852	17.635	20.134
	18.464	20.473	19.459	20.165
	23.371	19.515	16.944	17.638
	21.132	19.3	19.064	17.811
	18.111	21.824	19.416	20.937
	18.781	19.868	21.607	16.621
	21.637	18.34	20.3	20.47
	21.985	20.036	19.467	19.441
	22.032	18.831	23.837	17.763
	20.338	19.906	17.564	19.383
	19.962	19.891	20.333	18.674
