# Supplementary material for: HDAC6 deacetylates ENKD1 to regulate mitotic spindle behavior and corneal epithelial homeostasis
Source: EMBO Rep. 2025 Mar 28;26(10):2597–621. doi: 10.1038/s44319-025-00438-0 (PMC12116779; doi:10.1038/s44319-025-00438-0)
Supplement: Supplementary file 9 — EV Figures Source Data [file 44319_2025_438_MOESM9_ESM.zip › EV_Figures_Source data/Appendix S2/Fig. S2F/Fig. S2F.xlsx]

## Sheet: Sheet1
Fig. S2F Spindle angle (°)
	HA-HDAC6
	GFP	GFP-α-tubulin-WT	GFP-α-tubulin-K40Q	GFP-α-tubulin-K40R
1 st	29.1549	35.0904	37.2583	36.0503
	24.654	34.2311	32.1752	45.0689
	42.8531	32.525	32.7125	36.0676
	25.0917	28.3591	30.6148	38.7259
	30.7481	27.5226	29.664	37.3152
	33.2736	19.9742	23.9412	37.8581
	25.2068	41.0088	34.1314	30.472
	39.2352	40.2787	30.5138	33.2251
	30.3193	26.7234	37.072	44.0211
	36.2775	32.1495	33.8789	30.6761
	29.4172	26.3257	41.9978	41.5713
	31.3524	31.9564	23.523	33.5174
	43.7943	36.6347	26.5458	27.2761
	40.987	24.0367	28.0044	26.0134
	14.2507	22.7268	33.6104	31.1777
	29.7534	34.6796	29.0438	27.2849
2 nd	9.47813	27.1811	32.7186	27.2668
	30.4373	38.1962	36.7126	31.2048
	41.407	34.7805	40.2291	25.5286
	28.8527	22.1366	29.8183	36.3354
	34.0203	30.74	33.5131	30.6957
	36.2695	27.898	39.3317	38.8022
	25.9352	31.7411	36.7786	34.013
	37.6466	20.9022	32.1502	31.6747
	34.7529	34.4023	39.6695	37.5322
	36.6505	35.4647	30.7217	30.7072
	29.7551	27.0849	37.5532	33.5628
	27.0918	40.5602	37.4234	35.0741
	37.4369	36.8233	39.7122	33.0252
	36.2672	36.2547	25.715	25.4264
	23.4622	34.5639	13.7046	31.2286
	25.8523	31.4436	26.6621	35.1677
3 rd	33.3037	32.2553	21.612	27.2665
	19.6907	31.1294	31.8097	38.2623
	35.4016	31.6067	27.4076	35.8791
	32.5211	37.7961	30.9247	32.3854
	29.8823	31.8478	7.94253	33.922
	25.4342	23.7404	40.6536	26.7866
	33.4701	30.783	36.4193	42.2401
	17.7979	27.8621	35.9604	19.7502
	28.5387	32.9603	33.4415	28.0894
	30.2549	26.3813	42.031	21.6396
	21.7219	39.367	40.3817	28.7575
	16.701	31.0042	25.7019	32.3539
	26.1764	36.653	11.4897	20.3155
	40.2302	27.6301	26.6846	39.105
	26.0735	36.2799	26.0984	21.8868
	42.8897	34.32	36.9603	28.3657
	44.9948	29.9333	12.2622	37.3604
	30.1574	41.9071	36.3492	17.8663
