# Supplementary material for: HDAC6 deacetylates ENKD1 to regulate mitotic spindle behavior and corneal epithelial homeostasis
Source: EMBO Rep. 2025 Mar 28;26(10):2597–621. doi: 10.1038/s44319-025-00438-0 (PMC12116779; doi:10.1038/s44319-025-00438-0)
Supplement: Supplementary file 9 — EV Figures Source Data [file 44319_2025_438_MOESM9_ESM.zip › EV_Figures_Source data/Appendix S2/Fig. S2H/Fig. S2H.xlsx]

## Sheet: Sheet1
Fig. S2H Cell diameter (μm)
	HA-HDAC6
	GFP	GFP-α-tubulin-WT	GFP-α-tubulin-K40Q	GFP-α-tubulin-K40R
1 st	17.793	24.624	22.231	21.433
	21.348	26.408	24.518	21.517
	20.239	24.686	20.415	20.023
	20.71	17.062	22.156	18.323
	19.817	27.122	19.939	23.511
	21.076	21.354	23.581	25.901
	23.594	20.643	24.564	19.9
	20.183	19.345	18.169	20.454
	23.111	19.608	22.358	18.119
	21.053	20.853	20.907	19.195
	21.668	23.228	25.638	25.046
	25.354	25.316	17.969	17.252
	20.264	20.744	22.986	23.297
	17.246	21.549	18.298	26.149
	25.192	19.505	19.737	22.497
	21.395	20.679	23.844	23.039
2 nd	22.024	21.351	21.504	18.261
	23.979	22.397	18.638	24.535
	23.456	24.34	24.613	20.899
	21.065	16.693	19.408	24.402
	23.226	21.813	18.781	21.377
	21.046	17.855	20.531	19.212
	23.198	20.639	20.541	24.072
	21.186	22.665	19.653	19.789
	24.904	19.761	23.006	24.024
	24.237	19.88	25.263	18.135
	24.1	23.465	26.231	22.323
	21.485	17.957	18.64	19.738
	22.303	18.582	20.235	23.602
	23.886	24.998	21.021	23.527
	21.213	23.878	19.079	19.763
	25.159	22.78	24.275	19.064
3 rd	21.654	23.008	22.294	21.253
	24.849	18.974	20.662	26.301
	20.921	24.917	21.568	27.767
	22.588	18.36	23.231	22.736
	18.515	20.974	19.45	19.45
	20.512	20.152	21.511	18.239
	21.552	20.244	17.382	26.059
	22.965	23.447	21.75	15.635
	23.008	22.202	18.316	23.018
	23.239	20.096	22.211	16.168
	23.168	19.94	24.068	18.602
	20.942	19.491	22.673	17.841
	21.348	24.168	17.975	17.858
	18.877	18.021	21.9	21.723
	20.018	20.962	17.65	19.901
	20.814	21.191	19.146	24.155
	20.863	24.763	20.472	21.289
	19.655	20.115	18.991	22.718
