# Supplementary material for: HDAC6 deacetylates ENKD1 to regulate mitotic spindle behavior and corneal epithelial homeostasis
Source: EMBO Rep. 2025 Mar 28;26(10):2597–621. doi: 10.1038/s44319-025-00438-0 (PMC12116779; doi:10.1038/s44319-025-00438-0)
Supplement: Supplementary file 9 — EV Figures Source Data [file 44319_2025_438_MOESM9_ESM.zip › EV_Figures_Source data/Appendix S4/Fig. S4C/Fig. S4C.xlsx]

## Sheet: Sheet1
Fig. S4C Spindle angle (°)
	siControl	siENKD1#1	siENKD1#2
0°-10°(%)	30	2.5	0
10°-20° (%)	60	42.5	40
20°-30° (%)	10	37.5	42.5
30°-40° (%)	0	17.5	15
40°-50° (%)	0	0	2.5
