# Supplementary material for: HDAC6 deacetylates ENKD1 to regulate mitotic spindle behavior and corneal epithelial homeostasis
Source: EMBO Rep. 2025 Mar 28;26(10):2597–621. doi: 10.1038/s44319-025-00438-0 (PMC12116779; doi:10.1038/s44319-025-00438-0)
Supplement: Supplementary file 9 — EV Figures Source Data [file 44319_2025_438_MOESM9_ESM.zip › EV_Figures_Source data/Appendix S4/Fig. S4E/Fig. S4E.xlsx]

## Sheet: Sheet1
Fig. S4E Spindle angle (°)
	siENKD1
	Flag-ENKD1-WT						Flag-ENKD1-K98Q						Flag-ENKD1-K98R
Minutes	-10	-8	-6	-4	-2	0	-10	-8	-6	-4	-2	0	-10	-8	-6	-4	-2	0
1-Angle (°)	14.4095	10.9665	14.3522	11.2167	14.1898	12.7133	12.3958	13.2303	16.9808	11.04	14.5464	18.7289	27.6045	17.5589	24.4954	32.4758	28.2719	27.8024
2-Angle (°)	12.8011	12.2716	17.6287	7.71769	15.5477	10.9215	14.1453	11.8459	19.3515	16.0969	15.952	13.8545	22.0804	29.5919	28.2321	33.4126	38.1763	26.6697
