# Supplementary material for: HDAC6 deacetylates ENKD1 to regulate mitotic spindle behavior and corneal epithelial homeostasis
Source: EMBO Rep. 2025 Mar 28;26(10):2597–621. doi: 10.1038/s44319-025-00438-0 (PMC12116779; doi:10.1038/s44319-025-00438-0)
Supplement: Supplementary file 9 — EV Figures Source Data [file 44319_2025_438_MOESM9_ESM.zip › EV_Figures_Source data/Appendix S4/Fig. S4F/Fig. S4F.xlsx]

## Sheet: Sheet1
Fig. S4F Spindle length (μm)
	siENKD1
	GFP-ENKD1-WT	GFP-ENKD1-K98Q	GFP-ENKD1-K98R
1 st	3.392	3.431	3.763
	4.306	3.965	3.385
	4.921	3.784	4.029
	2.668	2.619	4.513
	3.348	4.819	4.339
	4.283	4.034	3.096
	3.973	3.989	4.034
	4.48	3.505	3.588
	3.266	3.048	4.351
	3.956	4.283	3.41
	3.4	4.218	3.333
	3.798	4.515	3.391
	3.453	3.952	3.248
	4.76	5.253	3.875
	3.624	4.675	4.281
	3.73	4.018	4.467
2 nd	3.648	2.911	3.504
	4.706	4.396	3.973
	4.241	3.391	3.509
	3.618	4.644	2.995
	4.685	3.802	3.248
	4.654	4.049	4.513
	5.007	4.362	3.264
	4.829	4.196	4.728
	3.733	4.531	4.534
	3.184	3.715	3.749
	4.392	3.89	3.707
	4.354	4.45	4.699
	3.064	3.801	4.675
	3.288	3.875	3.353
	3.802	4.513	3.833
	3.747	3.434	3.123
3 rd	3.677	3.648	3.899
	3.793	3.747	4.626
	3.878	4.727	5.077
	4.071	3.715	3.075
	4.188	4.235	5.185
	3.573	3.789	4.615
	4.481	4.173	4.481
	3.965	4.272	2.995
	4.273	3.823	3
	3.9	3.749	2.764
	3.632	4.388	2.901
	3.264	4.623	2.799
	3.406	3.243	3.039
	4.461	3.694	3.798
	4.241	2.619	3.658
	4.461	3.632	4.196
	4.071	4.192	3.448
	3.555	4.351	3.724
