# Supplementary material for: HDAC6 deacetylates ENKD1 to regulate mitotic spindle behavior and corneal epithelial homeostasis
Source: EMBO Rep. 2025 Mar 28;26(10):2597–621. doi: 10.1038/s44319-025-00438-0 (PMC12116779; doi:10.1038/s44319-025-00438-0)
Supplement: Supplementary file 9 — EV Figures Source Data [file 44319_2025_438_MOESM9_ESM.zip › EV_Figures_Source data/Figure EV1/Fig. EV1C/Fig. EV1C.xlsx]

## Sheet: Sheet1
Fig. EV1C Relative Il-6 mRNA level
	Healthy	BK
1 st	1	300.246
2 nd	3.91768	396.177
3 rd	2.90794	308.687
