# Supplementary material for: HDAC6 deacetylates ENKD1 to regulate mitotic spindle behavior and corneal epithelial homeostasis
Source: EMBO Rep. 2025 Mar 28;26(10):2597–621. doi: 10.1038/s44319-025-00438-0 (PMC12116779; doi:10.1038/s44319-025-00438-0)
Supplement: Supplementary file 9 — EV Figures Source Data [file 44319_2025_438_MOESM9_ESM.zip › EV_Figures_Source data/Figure EV1/Fig. EV1E/Fig. EV1E.xlsx]

## Sheet: Sheet1
Fig. EV1E Relative Il-1β mRNA level
	Healthy	BK
1 st	1	519.147
2 nd	1.02101	704.277
3 rd	8.57419	719.076
