# Supplementary material for: HDAC6 deacetylates ENKD1 to regulate mitotic spindle behavior and corneal epithelial homeostasis
Source: EMBO Rep. 2025 Mar 28;26(10):2597–621. doi: 10.1038/s44319-025-00438-0 (PMC12116779; doi:10.1038/s44319-025-00438-0)
Supplement: Supplementary file 9 — EV Figures Source Data [file 44319_2025_438_MOESM9_ESM.zip › EV_Figures_Source data/Figure EV1/Fig. EV1I/Fig. EV1I.xlsx]

## Sheet: Sheet1
Fig. EV1I Stroma thickness (μm)
	GFP	GFP-HDAC6
1 st	57.6	59.3
	56.5	58.8
	53.9	54.3
	62.1	58.3
	61.5	61.3
	54.1	63.5
	58.3	53.6
	63.2	59.4
	50.3	59.7
	66.1	60.8
2 nd	55.3	52.7
	60.2	58.4
	60.4	55.2
	61.6	59.2
	67.4	64.6
	59.7	60.2
	58.9	61.7
	54.6	59.6
	58.5	54.3
	53.4	56.2
3 rd	52.8	53.5
	55.4	52.5
	52.6	51.4
	51.8	64.2
	58.3	60.2
	55.6	59.3
	52.3	58.3
	60.9	56.7
	51.3	54.5
	53.4	55.2
