# Supplementary material for: HDAC6 deacetylates ENKD1 to regulate mitotic spindle behavior and corneal epithelial homeostasis
Source: EMBO Rep. 2025 Mar 28;26(10):2597–621. doi: 10.1038/s44319-025-00438-0 (PMC12116779; doi:10.1038/s44319-025-00438-0)
Supplement: Supplementary file 9 — EV Figures Source Data [file 44319_2025_438_MOESM9_ESM.zip › EV_Figures_Source data/Figure EV1/Fig. EV1J/Fig. EV1J.xlsx]

## Sheet: Sheet1
Fig. EV1J Endothelium thickness (μm)
	GFP	GFP-HDAC6
1 st	2.4	1.88
	1.71	1.95
	2.5	2.06
	2.3	1.75
	2	2.38
	2.6	2.31
	1.94	2.25
	1.83	2.17
	1.87	1.82
	1.92	1.91
2 nd	1.85	1.75
	1.76	1.86
	1.92	1.94
	1.6	2.08
	2.03	1.84
	2.21	1.83
	2.15	1.98
	2.07	1.76
	2.13	2.65
	2.03	2.44
3 rd	2.45	2.13
	1.93	2.76
	2.39	2.51
	2.31	1.69
	1.89	1.86
	2.56	1.97
	2.34	3.15
	2.51	2.35
	1.88	2.52
	2.14	2.31
