# Supplementary material for: HDAC6 deacetylates ENKD1 to regulate mitotic spindle behavior and corneal epithelial homeostasis
Source: EMBO Rep. 2025 Mar 28;26(10):2597–621. doi: 10.1038/s44319-025-00438-0 (PMC12116779; doi:10.1038/s44319-025-00438-0)
Supplement: Supplementary file 9 — EV Figures Source Data [file 44319_2025_438_MOESM9_ESM.zip › EV_Figures_Source data/Figure EV1/Fig. EV1N/Fig. EV1N.xlsx]

## Sheet: Sheet1
Fig. EV1N Epithelium thickness (μm)
	WT	KO
1 st	33.9203	33.0354
	34.8843	35.0227
	33.6697	32.6086
	32.4422	32.9874
	33.7056	31.2298
2 nd	33.1504	30.1768
	32.6375	33.5758
	33.991	34.8258
	33.464	33.3535
	31.0668	30.4419
3 rd	31.2776	32.5707
	32.563	31.7172
	33.919	32.8838
	32.099	28.8384
	29.8856	35.3687
