# Supplementary material for: HDAC6 deacetylates ENKD1 to regulate mitotic spindle behavior and corneal epithelial homeostasis
Source: EMBO Rep. 2025 Mar 28;26(10):2597–621. doi: 10.1038/s44319-025-00438-0 (PMC12116779; doi:10.1038/s44319-025-00438-0)
Supplement: Supplementary file 9 — EV Figures Source Data [file 44319_2025_438_MOESM9_ESM.zip › EV_Figures_Source data/Figure EV1/Fig. EV1O/Fig. EV1O.xlsx]

## Sheet: Sheet1
Fig. EV1O Stroma thickness (μm)
	WT	KO
1 st	58.9268	56.3496
	55.7702	57.7764
	60.6818	59.2674
	64.5328	59.4473
	65.5934	60.7712
2 nd	61.3763	63.9075
	62.0833	60.4126
	63.1313	61.7326
	62.096	60.554
	63.4849	59.5193
3 rd	63.851	60.8393
	61.7424	61.8393
	59.6465	62.982
	59.9748	62.126
	56.8182	63.1607
