# Supplementary material for: HDAC6 deacetylates ENKD1 to regulate mitotic spindle behavior and corneal epithelial homeostasis
Source: EMBO Rep. 2025 Mar 28;26(10):2597–621. doi: 10.1038/s44319-025-00438-0 (PMC12116779; doi:10.1038/s44319-025-00438-0)
Supplement: Supplementary file 9 — EV Figures Source Data [file 44319_2025_438_MOESM9_ESM.zip › EV_Figures_Source data/Figure EV1/Fig. EV1P/Fig. EV1P.xlsx]

## Sheet: Sheet1
Fig. EV1P Endothelium thickness (μm)
	WT	KO
1 st	2.4495	2.78459
	2.10859	2.14595
	2.15657	2.5186
	2.28535	2.76275
	2.10859	2.5186
2 nd	2.28535	2.27317
	2.13384	2.7242
	2.67677	2.0817
	2.77778	1.78615
	2.28535	2.09327
3 rd	1.93182	2.17165
	1.93182	2.17165
	1.83081	1.87867
	2.28535	1.55742
	2.24748	2.17165
