# Supplementary material for: HDAC6 deacetylates ENKD1 to regulate mitotic spindle behavior and corneal epithelial homeostasis
Source: EMBO Rep. 2025 Mar 28;26(10):2597–621. doi: 10.1038/s44319-025-00438-0 (PMC12116779; doi:10.1038/s44319-025-00438-0)
Supplement: Supplementary file 9 — EV Figures Source Data [file 44319_2025_438_MOESM9_ESM.zip › EV_Figures_Source data/Figure EV2/Fig. EV2B/Fig. EV2B.xlsx]

## Sheet: Sheet1
Fig. EV2B % of cells
	G1		S		G2
	GFP	GFP-HDAC6	GFP	GFP-HDAC6	GFP	GFP-HDAC6
	44.2	44.5	38.1	34.9	16.7	18.9
	45.3	43.9	36.1	34.4	17.6	20.6
	44.8	44.2	36	37.1	18.2	17.6
