# Supplementary material for: HDAC6 deacetylates ENKD1 to regulate mitotic spindle behavior and corneal epithelial homeostasis
Source: EMBO Rep. 2025 Mar 28;26(10):2597–621. doi: 10.1038/s44319-025-00438-0 (PMC12116779; doi:10.1038/s44319-025-00438-0)
Supplement: Supplementary file 9 — EV Figures Source Data [file 44319_2025_438_MOESM9_ESM.zip › EV_Figures_Source data/Figure EV2/Fig. EV2E/Fig. EV2E.xlsx]

## Sheet: Sheet1
Fig. EV2E Relative Cdk10 mRNA level
	GFP	GFP-HDAC6
1 st	1	1.19748
2 nd	1.16473	1.13288
3 rd	1.30134	1.19748
