# Supplementary material for: HDAC6 deacetylates ENKD1 to regulate mitotic spindle behavior and corneal epithelial homeostasis
Source: EMBO Rep. 2025 Mar 28;26(10):2597–621. doi: 10.1038/s44319-025-00438-0 (PMC12116779; doi:10.1038/s44319-025-00438-0)
Supplement: Supplementary file 9 — EV Figures Source Data [file 44319_2025_438_MOESM9_ESM.zip › EV_Figures_Source data/Figure EV3/Fig. EV3D/Fig. EV3D.xlsx]

## Sheet: Sheet1
Fig. EV3D Spindle angle (°)
	GFP	GFP-HDAC6
0°-10°(%)	61.6667	13.333
10°-20° (%)	25	23.333
20°-30° (%)	13.3333	35
30°-40° (%)	0	18.333
40°-50° (%)	0	10
