# Supplementary material for: HDAC6 deacetylates ENKD1 to regulate mitotic spindle behavior and corneal epithelial homeostasis
Source: EMBO Rep. 2025 Mar 28;26(10):2597–621. doi: 10.1038/s44319-025-00438-0 (PMC12116779; doi:10.1038/s44319-025-00438-0)
Supplement: Supplementary file 9 — EV Figures Source Data [file 44319_2025_438_MOESM9_ESM.zip › EV_Figures_Source data/Figure EV3/Fig. EV3E/Fig. EV3E.xlsx]

## Sheet: Sheet1
Fig. EV3E Cell diameter (μm)
	GFP	GFP-HDAC6
1 st	15.849	18.606
	16.3	20.378
	16.109	17.167
	18.302	19.174
	21.154	18.46
	22.354	19.416
	19.354	24.89
	23.292	19.141
	23.844	18.837
	20.607	18.629
	19.592	19.574
	23.106	21.436
	20.518	20.405
	22.029	16.547
	19.831	19.9
	21.931	20.709
	19.752	25.37
	19.464	20.446
	21.621	21.651
	15.252	21.413
2 nd	19.502	21.554
	18.149	21.864
	18.283	20.016
	17.681	17.248
	21.788	21.563
	21.69	18.283
	18.761	19.367
	20.483	18.354
	23.186	19.301
	21.656	21.145
	22.43	22.321
	25.642	24.532
	15.532	18.432
	18.543	23.487
	22.985	18.642
	21.465	19.654
	27.854	27.543
	20.421	22.313
	19.754	25.41
	19.121	17.543
3 rd	16.745	15.6
	20.542	22.32
	17.654	26.654
	16.853	23.132
	18.645	22.12
	19.84	23.19
	21.455	27.53
	22.435	16.432
	16.346	15.743
	22.523	19.653
	24.541	19.432
	22.345	20.42
	25.235	21.423
	19.754	17.56
	18.634	16.867
	19.664	17.854
	22.521	19.543
	21.21	17.542
	17.441	20.51
	18.643	21.54
