# Supplementary material for: HDAC6 deacetylates ENKD1 to regulate mitotic spindle behavior and corneal epithelial homeostasis
Source: EMBO Rep. 2025 Mar 28;26(10):2597–621. doi: 10.1038/s44319-025-00438-0 (PMC12116779; doi:10.1038/s44319-025-00438-0)
Supplement: Supplementary file 9 — EV Figures Source Data [file 44319_2025_438_MOESM9_ESM.zip › EV_Figures_Source data/Figure EV3/Fig. EV3I/Fig. EV3I.xlsx]

## Sheet: Sheet1
Fig. EV3I Spindle angle (°)
	Control	Tubacin
1 st	14.968	28.1561
	10.7557	34.0473
	18.9869	20.5421
	18.5622	19.4286
	26.7725	31.5484
	41.9738	21.67
	14.931	22.8976
	36.3484	30.4789
	49.8911	16.6253
	24.5624	21.6838
	17.5834	20.6036
	22.786	24.862
	25.6813	19.02
	22.3817	21.4018
	20.7487	32.8225
	44.0792	21.679
	10.7304	29.5783
	36.4942	27.5628
	26.7871	31.4598
	23.8563	21.8047
2 nd	27.572	19.748
	18.1454	40.5647
	27.426	20.9093
	16.6517	41.2714
	15.6659	24.1259
	42.2073	31.5476
	12.5108	21.0967
	40.824	30.1313
	31.476	10.1705
	19.7836	17.7442
	28.7987	21.3135
	13.7625	37.2785
	34.3814	26.5683
	24.6617	21.8828
	17.5071	27.6093
	35.5564	12.5494
	6.42417	15.9005
	19.0501	22.7451
	17.7441	27.9715
	29.2834	15.0096
3 rd	22.0947	24.4503
	22.3038	30.6439
	27.912	29.6169
	27.3405	19.83
	23.8639	35.9351
	22.1902	24.4366
	34.0607	21.0828
	27.5812	25.6661
	22.6569	35.7367
	26.8726	20.5547
	25.0442	23.4059
	13.1762	23.753
	23.131	26.8163
	25.3113	23.7687
	26.3589	21.6888
	19.9665	25.3442
	17.4233	14.9277
	21.0297	27.2548
	23.089	15.7785
	22.4607	29.3462
