# Supplementary material for: HDAC6 deacetylates ENKD1 to regulate mitotic spindle behavior and corneal epithelial homeostasis
Source: EMBO Rep. 2025 Mar 28;26(10):2597–621. doi: 10.1038/s44319-025-00438-0 (PMC12116779; doi:10.1038/s44319-025-00438-0)
Supplement: Supplementary file 9 — EV Figures Source Data [file 44319_2025_438_MOESM9_ESM.zip › EV_Figures_Source data/Figure EV3/Fig. EV3K/Fig. EV3K.xlsx]

## Sheet: Sheet1
Fig. EV3K Cell diameter (μm)
	Control	Tubacin
1 st	20.594	21.937
	21.517	21.386
	18.546	20.134
	16.424	23.23
	23.59	21.733
	22.9	20.851
	17.296	21.768
	17.752	19.914
	20.241	17.339
	21.19	19.373
	24.435	19.379
	16.278	18.166
	22.601	17.984
	16.52	23.988
	16.309	22.354
2 nd	20.031	20.876
	20.251	18.863
	17.461	19.955
	23.417	18.859
	18.216	20.015
	18.077	18.966
	19.135	20.907
	21.82	17.421
	20.167	19.834
	20.051	23.539
	20.871	18.234
	20.942	22.412
	21.624	19.58
	19.942	21.215
	21.344	18.806
3 rd	16.887	20.612
	18.824	19.617
	17.339	20.048
	21.109	22.811
	23.626	18.916
	23.996	21.93
	21.039	21.854
	24.326	23.138
	17.076	19.575
	17.938	15.728
	17.58	16.382
	24.005	23.525
	20.888	19.313
	20.47	21.326
	18.857	18.211
