# Supplementary material for: HDAC6 deacetylates ENKD1 to regulate mitotic spindle behavior and corneal epithelial homeostasis
Source: EMBO Rep. 2025 Mar 28;26(10):2597–621. doi: 10.1038/s44319-025-00438-0 (PMC12116779; doi:10.1038/s44319-025-00438-0)
Supplement: Supplementary file 9 — EV Figures Source Data [file 44319_2025_438_MOESM9_ESM.zip › EV_Figures_Source data/Figure EV3/Fig. EV3L/Fig. EV3L.xlsx]

## Sheet: Sheet1
Fig. EV3L Spindle displacement (μm)
	Control	Tubacin
1 st	0.69	1.09
	1.243	1.542
	1.243	1.552
	1.865	1.243
	1.904	1.049
	1.313	0.862
	1.59	1.542
	2.083	0.862
	0.386	2.076
	1.483	1.422
	1.104	1.951
	1.379	1.157
	1.857	1.104
	2.45	1.034
	0.711	1.058
2 nd	0.879	1.928
	0.345	0.487
	3.89	0.828
	1.219	0.966
	0.517	1.01
	0.862	0.726
	0.771	1.011
	1.243	1.239
	1.39	1.348
	0.711	2.637
	1.157	1.016
	0.488	2.828
	1.157	0.939
	2.083	1.561
	1.928	1.806
3 rd	0.966	0.879
	3.414	0.951
	1.016	1.473
	0.609	1.104
	0.926	1.313
	0.781	1.294
	1.011	2.133
	1.387	1.005
	1.083	1.207
	1.348	1.422
	2.181	0.764
	1.348	1.707
	1.165	1.243
	0.73	2.438
	1.144	2.076
