# Supplementary material for: HDAC6 deacetylates ENKD1 to regulate mitotic spindle behavior and corneal epithelial homeostasis
Source: EMBO Rep. 2025 Mar 28;26(10):2597–621. doi: 10.1038/s44319-025-00438-0 (PMC12116779; doi:10.1038/s44319-025-00438-0)
Supplement: Supplementary file 9 — EV Figures Source Data [file 44319_2025_438_MOESM9_ESM.zip › EV_Figures_Source data/Figure EV3/Fig. EV3Q/Fig. EV3Q.xlsx]

## Sheet: Sheet1
Fig. EV3Q Cell diameter (μm)
	Control	Tubacin
1 st	22.62	18.68
	18.049	19.995
	20.713	18.138
	20.916	22.332
	23.177	21.418
	19.709	26.21
	25.86	26.809
	21.555	21.739
	17.948	22.741
	21.978	27.956
	25.213	21.435
	24.87	19.839
	22.709	24.304
	22.458	18.674
	19.253	19.915
	25.748	19.47
	20.69	19.96
	23.433	18.702
	19.921	19.416
	20.372	17.087
2 nd	20.813	23.178
	20.721	13.604
	17.718	22.127
	19.101	23.114
	24.622	22.559
	22.126	22.483
	20.375	16.803
	20.669	22.645
	19.836	19.21
	20.998	17.018
	20.194	20.399
	21.991	24.742
	24.948	25.669
	20.6	20.414
	28.476	20.372
	18.364	23.713
	17.228	21.153
	18.518	17.683
	21.333	23.104
	25.567	15.742
3 rd	17.806	16.717
	20.395	16.449
	23.365	18.402
	20.305	23.547
	22.592	23.668
	20.037	21.213
	19.147	22.6
	21.825	19.779
	21.923	20.521
	22.794	22.823
	25.584	26.688
	17.011	22.23
	26.329	23.105
	16.811	22.814
	18.635	17.093
	17.573	21.771
	25.889	20.412
	19.029	22.562
	21.944	17.123
	19.968	20.082
