# Supplementary material for: HDAC6 deacetylates ENKD1 to regulate mitotic spindle behavior and corneal epithelial homeostasis
Source: EMBO Rep. 2025 Mar 28;26(10):2597–621. doi: 10.1038/s44319-025-00438-0 (PMC12116779; doi:10.1038/s44319-025-00438-0)
Supplement: Supplementary file 9 — EV Figures Source Data [file 44319_2025_438_MOESM9_ESM.zip › EV_Figures_Source data/Figure EV4/Fig. EV4A/Fig. EV4A.xlsx]

## Sheet: Sheet1
Fig. EV4A Relative ENKD1 acetylation level
	GFP	GFP-HDAC6	GFP-HDAC6-H215A	GFP-HDAC6-H610A	GFP-HDAC6-H215/610A
1 st	1	0.497254	0.617162	0.821279	0.889972
2 nd	1.04219	0.346786	0.523948	0.872291	0.962382
3 rd	0.95	0.365593	0.483206	0.648896	0.824479
